# Supplementary material for: Ten-Year Changes in the Prevalence and Socio-Demographic Determinants of Physical Activity among Polish Adults Aged 20 to 74 Years. Results of the National Multicenter Health Surveys WOBASZ (2003-2005) and WOBASZ II (2013-2014)
Source: PLoS One. 2016 Jun 7;11(6):e0156766. doi: 10.1371/journal.pone.0156766 (PMC4896475; doi:10.1371/journal.pone.0156766)
Supplement: S1 File — (XLS) [file pone.0156766.s001.xls]

## Sheet: Arkusz1
Sex	Age	Place of residence	Education level	Marital status	LTPA	Occupational PA	Commuting PA	Survey
Men	25	rural	university	single	none	low	0	WOBASZ II
Men	50	rural	secondary	married	4-6/week	low	1-14	WOBASZ II
Men	58	rural	secondary	married	7/week	low		WOBASZ II
Men	63	rural	elementary	divorced	none	high		WOBASZ II
Men	70	rural	secondary	married	none	high		WOBASZ II
Men	26	rural	university	single	7/week	moderate	1-14	WOBASZ II
Men	48	rural	secondary	married	occasionally	high	0	WOBASZ II
Men	23	rural	university	single	2-3/week	moderate		WOBASZ II
Men	75	rural	secondary	widowed	7/week	low		WOBASZ II
Men	23	rural	secondary	single	occasionally		0	WOBASZ II
Men	50	rural	secondary	married	occasionally	low	0	WOBASZ II
Men	42	rural	secondary	married	none	high	0	WOBASZ II
Men	29	rural	university	single	2-3/week	high	1-14	WOBASZ II
Men	63	rural	secondary	divorced	none	high		WOBASZ II
Men	61	rural	secondary	married	occasionally	high		WOBASZ II
Men	52	rural	university	married	2-3/week	low	0	WOBASZ II
Men	61	rural	secondary	married	4-6/week	low		WOBASZ II
Men	56	rural	elementary	single	none	high		WOBASZ II
Men	20	rural	secondary	single	2-3/week			WOBASZ II
Men	58	rural	secondary	divorced	2-3/week	low		WOBASZ II
Men	38	rural	secondary	married	occasionally	high	0	WOBASZ II
Men	42	rural	secondary	divorced	2-3/week	low	0	WOBASZ II
Men	60	rural	secondary	married	none	high	0	WOBASZ II
Men	23	rural	secondary	single	7/week	high	0	WOBASZ II
Men	63	rural	secondary	married	none	high		WOBASZ II
Men	47	rural	secondary	single	none	low	0	WOBASZ II
Men	50	rural	secondary	married	7/week	high	0	WOBASZ II
Women	56	rural	secondary	widowed	none	high	15-29	WOBASZ II
Women	30	rural	secondary	married	none	low	0	WOBASZ II
Women	67	rural	elementary	married	none			WOBASZ II
Women	52	rural	secondary	married	none	moderate	0	WOBASZ II
Women	31	rural	university	married	occasionally	low	0	WOBASZ II
Women	30	rural	secondary	single	occasionally	low	0	WOBASZ II
Women	66	rural	secondary	married	7/week	low		WOBASZ II
Women	59	rural	secondary	married	none	low	15-29	WOBASZ II
Women	43	rural	secondary	divorced	none	moderate	1-14	WOBASZ II
Women	22	rural	secondary	single	7/week	low	0	WOBASZ II
Women	71	rural	secondary	widowed	4-6/week	low		WOBASZ II
Women	38	rural	university	married	occasionally	low	1-14	WOBASZ II
Women	74	rural	secondary	widowed	none	high		WOBASZ II
Women	55	rural	secondary	divorced	none	moderate	1-14	WOBASZ II
Women	60	rural	university	divorced	none	low	1-14	WOBASZ II
Women	43	rural	secondary	married	occasionally	high	0	WOBASZ II
Women	75	rural	secondary	widowed	7/week	low		WOBASZ II
Women	32	rural	secondary	divorced	4-6/week	low	1-14	WOBASZ II
Women	45	rural	secondary	married	4-6/week	high		WOBASZ II
Women	25	rural	university	single	none	low	15-29	WOBASZ II
Women	56	rural	secondary	widowed	occasionally	low	1-14	WOBASZ II
Women	23	rural	university	single	occasionally	low	1-14	WOBASZ II
Women	42	rural	university	married	7/week	low	0	WOBASZ II
Women	34	rural	elementary	married	occasionally	moderate		WOBASZ II
Women	24	rural	secondary	married	2-3/week			WOBASZ II
Women	21	rural	university	single	2-3/week		0	WOBASZ II
Women	58	rural	secondary	married	7/week	high		WOBASZ II
Women	54	rural	secondary	married	7/week	low		WOBASZ II
Women	59	rural	elementary	married	none	high		WOBASZ II
Women	62	rural	secondary	married	none			WOBASZ II
Women	72	rural	elementary	married	none	high		WOBASZ II
Women	51	rural	secondary	married	occasionally	high		WOBASZ II
Women	46	rural	university	single	none	low	0	WOBASZ II
Women	53	rural	secondary	divorced	2-3/week	moderate	0	WOBASZ II
Women	66	rural	elementary	married	occasionally	high		WOBASZ II
Women	39	rural	secondary	married	occasionally	low	0	WOBASZ II
Men	44	rural	secondary	married	7/week	moderate	0	WOBASZ II
Men	60	rural	secondary	single	7/week	high		WOBASZ II
Men	31	rural	secondary	married	occasionally	high	0	WOBASZ II
Men	71	rural	university	married	7/week	moderate		WOBASZ II
Men	34	rural	secondary	single	7/week	low	0	WOBASZ II
Men	29	rural	university	married	occasionally	moderate	0	WOBASZ II
Men	56	rural	secondary	married	4-6/week	high		WOBASZ II
Men	67	rural	secondary	married	2-3/week	moderate		WOBASZ II
Men	65	rural	secondary	married	none	moderate		WOBASZ II
Men	42	rural	secondary	divorced	7/week	high	0	WOBASZ II
Men	57	rural	university	married	occasionally	low	0	WOBASZ II
Men	61	rural	secondary	married	7/week	moderate	0	WOBASZ II
Men	46	rural	university	married	2-3/week	moderate	0	WOBASZ II
Men	45	rural	university	married	2-3/week	low	0	WOBASZ II
Men	64	rural	secondary	widowed	none	high		WOBASZ II
Women	66	rural	university	widowed	2-3/week	low		WOBASZ II
Women	42	rural	university	married	occasionally	low	0	WOBASZ II
Women	40	rural	secondary	married	7/week	high	1-14	WOBASZ II
Women	61	rural	secondary	divorced	2-3/week	moderate	0	WOBASZ II
Women	33	rural	university	married	2-3/week	low	1-14	WOBASZ II
Women	61	rural	secondary	married	4-6/week	high		WOBASZ II
Women	60	rural	secondary	widowed	7/week	high	0	WOBASZ II
Women	60	rural	secondary	married	4-6/week	low	0	WOBASZ II
Women	38	rural	university	divorced	2-3/week	moderate	0	WOBASZ II
Women	30	rural	university	single	occasionally	low	0	WOBASZ II
Women	58	rural	secondary	married	2-3/week	low		WOBASZ II
Women	43	rural	university	married	none	moderate	0	WOBASZ II
Women	37	rural	secondary	single	none	high	>=30	WOBASZ II
Women	52	rural	secondary	married	none	moderate	0	WOBASZ II
Women	74	rural	elementary	widowed	none	high		WOBASZ II
Women	34	rural	secondary	married	2-3/week	moderate	0	WOBASZ II
Women	51	rural	secondary	married	none	high	0	WOBASZ II
Women	61	rural	secondary	married	2-3/week	low		WOBASZ II
Women	59	rural	secondary	married	occasionally	moderate		WOBASZ II
Women	39	rural	secondary	single	4-6/week	low	0	WOBASZ II
Women	52	rural	secondary	divorced	none	high		WOBASZ II
Women	55	rural	secondary	married	occasionally	low	0	WOBASZ II
Women	33	rural	secondary	divorced	none	low		WOBASZ II
Women	59	rural	university	married	7/week	low		WOBASZ II
Women	44	rural	university	married	2-3/week	low		WOBASZ II
Women	63	rural	university	widowed	2-3/week	low		WOBASZ II
Men	28	small urban	secondary	single	occasionally	moderate	0	WOBASZ II
Men	73	small urban	secondary	widowed	none	low		WOBASZ II
Men	63	small urban	secondary	married	none	moderate		WOBASZ II
Men	25	small urban	secondary	single	occasionally	moderate	0	WOBASZ II
Men	62	small urban	secondary	single	none	high		WOBASZ II
Men	71	small urban	university	married	none	moderate		WOBASZ II
Men	43	small urban	elementary	married	7/week	high	0	WOBASZ II
Men	37	small urban	secondary	married	7/week	high	1-14	WOBASZ II
Men	35	small urban	university	single	2-3/week	high	0	WOBASZ II
Men	46	small urban	university	married	7/week	low		WOBASZ II
Men	27	small urban	university	married	none	low	0	WOBASZ II
Men	37	small urban	secondary	married	2-3/week	moderate	1-14	WOBASZ II
Men	56	small urban	university	divorced	none	low	0	WOBASZ II
Men	52	small urban	secondary	married	none	moderate	0	WOBASZ II
Women	35	small urban	secondary	married	4-6/week	high		WOBASZ II
Women	48	small urban	secondary	married	occasionally			WOBASZ II
Women	58	small urban	secondary	widowed	2-3/week	high	0	WOBASZ II
Women	31	small urban	secondary	married	7/week	high	0	WOBASZ II
Women	69	small urban	elementary	married	none	low		WOBASZ II
Women	68	small urban	university	married	7/week	moderate		WOBASZ II
Women	73	small urban	university	married	7/week	moderate		WOBASZ II
Women	62	small urban	secondary	divorced	7/week	moderate		WOBASZ II
Women	62	small urban	university	married	4-6/week	moderate	1-14	WOBASZ II
Women	49	small urban	secondary	married	2-3/week	high	0	WOBASZ II
Women	69	small urban	university	married	7/week	moderate	0	WOBASZ II
Women	37	small urban	university	married	occasionally	moderate	15-29	WOBASZ II
Women	53	small urban	secondary	married	7/week	low		WOBASZ II
Women	23	small urban	secondary	single	occasionally	high	0	WOBASZ II
Women	30	small urban	university	married	4-6/week	low		WOBASZ II
Women	67	small urban	secondary	married	7/week	low		WOBASZ II
Women	33	small urban	university	married	occasionally	low	0	WOBASZ II
Women	72	small urban	secondary	married	7/week	moderate		WOBASZ II
Women	49	small urban	secondary	married	4-6/week	low	0	WOBASZ II
Women	43	small urban	secondary	married	7/week	low	0	WOBASZ II
Women	46	small urban	secondary	married	none	low	0	WOBASZ II
Women	32	small urban	university	married	occasionally	low	0	WOBASZ II
Women	44	small urban	university	married	occasionally	low	0	WOBASZ II
Women	50	small urban	university	married	7/week	moderate	0	WOBASZ II
Women	60	small urban	secondary	married	2-3/week	low		WOBASZ II
Men	65	small urban	secondary	married	none	high		WOBASZ II
Men	53	small urban	secondary	married	none	high		WOBASZ II
Men	54	small urban	university	divorced	2-3/week	moderate	1-14	WOBASZ II
Men	43	small urban	secondary	married	7/week	high	1-14	WOBASZ II
Men	66	small urban	secondary	married	none	high		WOBASZ II
Men	39	small urban	university	divorced	7/week	moderate	15-29	WOBASZ II
Men	26	small urban	secondary	single	none	high	0	WOBASZ II
Men	27	small urban	university	single	2-3/week	low	0	WOBASZ II
Men	49	small urban	secondary	married	4-6/week	high	0	WOBASZ II
Men	37	small urban	secondary	widowed	none	high	0	WOBASZ II
Men	54	small urban	secondary	married	7/week	moderate		WOBASZ II
Men	33	small urban	university	divorced	occasionally	low	0	WOBASZ II
Men	23	small urban	secondary	single	4-6/week	moderate	0	WOBASZ II
Men	37	small urban	elementary	married	none	moderate	0	WOBASZ II
Men	25	small urban	secondary	single	none	high	1-14	WOBASZ II
Men	57	small urban	university	married	2-3/week	low	15-29	WOBASZ II
Men	60	small urban	elementary	single	none	high		WOBASZ II
Men	59	small urban	secondary	single	7/week	high		WOBASZ II
Men	28	small urban	secondary	married	none	low	1-14	WOBASZ II
Men	40	small urban	secondary	married	none	high	0	WOBASZ II
Men	66	small urban	university	married	occasionally	moderate		WOBASZ II
Men	47	small urban	secondary	married	none	low	0	WOBASZ II
Men	34	small urban	elementary	single	4-6/week	high	0	WOBASZ II
Men	45	small urban	secondary	married	none	moderate	0	WOBASZ II
Men	67	small urban	elementary	married	none	moderate		WOBASZ II
Men	25	small urban	secondary	married	none	low	0	WOBASZ II
Men	52	small urban	secondary	married	none	moderate	0	WOBASZ II
Men	65	small urban	elementary	married	none	high		WOBASZ II
Men	56	small urban	secondary	married	none	high	0	WOBASZ II
Women	23	small urban	university	single	none	low	0	WOBASZ II
Women	63	small urban	secondary	married	occasionally	moderate		WOBASZ II
Women	53	small urban	secondary	married	none	high		WOBASZ II
Women	49	small urban	university	married	7/week	moderate	1-14	WOBASZ II
Women	60	small urban	secondary	married	7/week	moderate	0	WOBASZ II
Women	36	small urban	university	married	7/week	low	0	WOBASZ II
Women	25	small urban	university	single	7/week	moderate	0	WOBASZ II
Women	57	small urban	elementary	widowed	none	high		WOBASZ II
Women	57	small urban	university	widowed	none	high	0	WOBASZ II
Women	57	small urban	university	married	none	low	0	WOBASZ II
Women	71	small urban	elementary	married	none	high		WOBASZ II
Women	40	small urban	university	single	occasionally			WOBASZ II
Women	55	small urban	secondary	married	7/week	low	0	WOBASZ II
Women	58	small urban	secondary	married	7/week	high	15-29	WOBASZ II
Women	31	small urban	university	single	none	moderate	0	WOBASZ II
Women	45	small urban	university	married	4-6/week	low	1-14	WOBASZ II
Women	48	small urban	university	married	none	moderate	1-14	WOBASZ II
Women	61	small urban	elementary	widowed	7/week	high		WOBASZ II
Women	35	small urban	secondary	single	4-6/week	moderate	0	WOBASZ II
Women	72	small urban	elementary	widowed	4-6/week			WOBASZ II
Women	40	small urban	university	divorced	occasionally	low	0	WOBASZ II
Women	66	small urban	secondary	widowed	none		0	WOBASZ II
Women	43	small urban	secondary	married	none	high		WOBASZ II
Women	21	small urban	university	single	7/week		0	WOBASZ II
Women	56	small urban	university	widowed	none			WOBASZ II
Women	23	small urban	secondary	single	4-6/week	high	1-14	WOBASZ II
Women	30	small urban	secondary	married	7/week	low	0	WOBASZ II
Women	52	small urban	university	widowed	none	low	0	WOBASZ II
Women	28	small urban	university	single	occasionally	low	0	WOBASZ II
Women	38	small urban	secondary	married	7/week	high	0	WOBASZ II
Women	45	small urban	university	married	none	low		WOBASZ II
Women	62	small urban	secondary	married	7/week	low	0	WOBASZ II
Women	35	small urban	secondary	married	none	low	1-14	WOBASZ II
Women	37	small urban	secondary	single	none			WOBASZ II
Women	32	small urban	university	married	7/week			WOBASZ II
Women	30	small urban	university	married	none	moderate	0	WOBASZ II
Women	69	small urban	elementary	married	none	high		WOBASZ II
Women	34	small urban	university	married	none	low	0	WOBASZ II
Women	35	small urban	university	married	2-3/week	low	0	WOBASZ II
Women	48	small urban	secondary	married	7/week	low		WOBASZ II
Women	29	small urban	secondary	single	none	high		WOBASZ II
Women	55	small urban	secondary	married	7/week	low	1-14	WOBASZ II
Men	65	large urban	secondary	married	none	moderate		WOBASZ II
Men	67	large urban	secondary	married	7/week	high		WOBASZ II
Men	35	large urban	university	married	occasionally	low	15-29	WOBASZ II
Men	35	large urban	university	married	occasionally	moderate	0	WOBASZ II
Men	40	large urban	secondary	married	2-3/week	moderate	0	WOBASZ II
Men	28	large urban	university	married	occasionally	moderate	0	WOBASZ II
Men	32	large urban	university	married	occasionally	low	0	WOBASZ II
Men	27	large urban	secondary	single	none	moderate	0	WOBASZ II
Men	29	large urban	secondary	single	2-3/week	high	0	WOBASZ II
Men	31	large urban	secondary	married	2-3/week	moderate	0	WOBASZ II
Men	52	large urban	secondary	married	occasionally	high		WOBASZ II
Men	63	large urban	elementary	married	2-3/week	high		WOBASZ II
Men	38	large urban	university	married	2-3/week	moderate	0	WOBASZ II
Men	47	large urban	secondary	single	occasionally	high	0	WOBASZ II
Men	47	large urban	secondary	married	2-3/week	high	0	WOBASZ II
Men	48	large urban	secondary	married	7/week	high	0	WOBASZ II
Men	58	large urban	secondary	married	none	high		WOBASZ II
Men	31	large urban	secondary	married	2-3/week	high		WOBASZ II
Men	69	large urban	elementary	married	7/week	high		WOBASZ II
Men	35	large urban	secondary	married	occasionally	low	0	WOBASZ II
Men	25	large urban	secondary	single	2-3/week	moderate	0	WOBASZ II
Men	48	large urban	secondary	married	2-3/week	high	0	WOBASZ II
Men	31	large urban	secondary	married	none	high	1-14	WOBASZ II
Men	23	large urban	secondary	single	4-6/week	high		WOBASZ II
Men	34	large urban	secondary	married	none	moderate		WOBASZ II
Men	59	large urban	secondary	married	4-6/week	high		WOBASZ II
Men	37	large urban	secondary	married	none	high	0	WOBASZ II
Men	67	large urban	secondary	married	2-3/week	high		WOBASZ II
Men	55	large urban	university	married	4-6/week	low	0	WOBASZ II
Women	31	large urban	secondary	married	none	low	0	WOBASZ II
Women	29	large urban	university	married	occasionally	moderate	0	WOBASZ II
Women	43	large urban	university	married	none	low	>=30	WOBASZ II
Women	55	large urban	university	married	occasionally	moderate	0	WOBASZ II
Women	30	large urban	university	married	2-3/week	moderate		WOBASZ II
Women	32	large urban	university	married	none	low		WOBASZ II
Women	65	large urban	secondary	widowed	none	low		WOBASZ II
Women	54	large urban	university	married	4-6/week			WOBASZ II
Women	37	large urban	university	married	4-6/week	low	0	WOBASZ II
Women	27	large urban	university	single	2-3/week	moderate	0	WOBASZ II
Women	51	large urban	secondary	married	none	moderate	0	WOBASZ II
Women	23	large urban	university	single	none	low	0	WOBASZ II
Women	44	large urban	university	married	none			WOBASZ II
Women	30	large urban	university	married	none	low	0	WOBASZ II
Women	30	large urban	university	married	none	low		WOBASZ II
Women	43	large urban	secondary	married	none	high	0	WOBASZ II
Women	60	large urban	secondary	married	none			WOBASZ II
Women	59	large urban	secondary	married	occasionally			WOBASZ II
Women	45	large urban	secondary	married	4-6/week	low		WOBASZ II
Women	57	large urban	secondary	married	7/week	high		WOBASZ II
Women	52	large urban	secondary	widowed	none	moderate	0	WOBASZ II
Women	34	large urban	university	married	4-6/week	low	0	WOBASZ II
Women	40	large urban	university	married	occasionally	low	0	WOBASZ II
Women	56	large urban	secondary	married	7/week	low		WOBASZ II
Women	53	large urban	secondary	married	none	moderate	1-14	WOBASZ II
Women	37	large urban	secondary	married	none	high	1-14	WOBASZ II
Women	29	large urban	university	married	none	moderate		WOBASZ II
Women	59	large urban	university	married	none	high	1-14	WOBASZ II
Women	29	large urban	university	married	none	low	0	WOBASZ II
Men	72	large urban	elementary	widowed	7/week	high		WOBASZ II
Men	63	large urban	secondary	married	none	high		WOBASZ II
Men	67	large urban	secondary	married	none	high		WOBASZ II
Men	45	large urban	secondary	married	occasionally	low	0	WOBASZ II
Men	66	large urban	university	married	occasionally	low		WOBASZ II
Men	45	large urban	secondary	married	none	low	0	WOBASZ II
Men	59	large urban	secondary	married	2-3/week	high		WOBASZ II
Men	61	large urban	secondary	married	none			WOBASZ II
Men	58	large urban	secondary	married	2-3/week	high	0	WOBASZ II
Men	57	large urban	secondary	married	occasionally	moderate	0	WOBASZ II
Men	50	large urban	university	married	none	low	0	WOBASZ II
Men	60	large urban	university	married	2-3/week	low	0	WOBASZ II
Men	41	large urban	secondary	divorced	2-3/week	high	0	WOBASZ II
Men	24	large urban	university	single	7/week	low	0	WOBASZ II
Men	63	large urban	secondary	married	occasionally	high		WOBASZ II
Men	54	large urban	secondary	married	2-3/week	low	0	WOBASZ II
Men	51	large urban	secondary	married	occasionally	low	0	WOBASZ II
Women	51	large urban	secondary	married	none	low	0	WOBASZ II
Women	34	large urban	university	divorced	none	high	0	WOBASZ II
Women	68	large urban	university	widowed	7/week	low		WOBASZ II
Women	38	large urban	university	married	occasionally	low	0	WOBASZ II
Women	49	large urban	secondary	married	occasionally	low	0	WOBASZ II
Women	67	large urban	elementary	widowed	none	high		WOBASZ II
Women	54	large urban	university	single	none	low	0	WOBASZ II
Women	57	large urban	university	married	occasionally	low	0	WOBASZ II
Women	55	large urban	secondary	married	none	low	1-14	WOBASZ II
Women	65	large urban	secondary	married	2-3/week	low		WOBASZ II
Women	56	large urban	university	divorced	none	low	0	WOBASZ II
Men	28	large urban	university	married	2-3/week	low	0	WOBASZ II
Men	70	large urban	secondary	widowed	none	high		WOBASZ II
Men	34	large urban	university	single	2-3/week	low	0	WOBASZ II
Men	60	large urban	secondary	married	none	high	1-14	WOBASZ II
Men	30	large urban	university	single	none	low	0	WOBASZ II
Men	48	large urban	secondary	married	7/week	moderate	0	WOBASZ II
Men	64	large urban	secondary	married	2-3/week	low		WOBASZ II
Men	55	large urban	secondary	married	occasionally	moderate	0	WOBASZ II
Men	66	large urban	secondary	married	none	high		WOBASZ II
Men	30	large urban	university	single	occasionally	moderate	0	WOBASZ II
Women	28	large urban	university	single	none	low	0	WOBASZ II
Women	29	large urban	university	single	occasionally	low	0	WOBASZ II
Women	60	large urban	secondary	married	occasionally	high		WOBASZ II
Women	66	large urban	university	married	7/week	high		WOBASZ II
Women	52	large urban	elementary	divorced	none	low		WOBASZ II
Women	23	large urban	university	single	2-3/week	low	0	WOBASZ II
Women	63	large urban	secondary	widowed	none	high		WOBASZ II
Women	59	large urban	secondary	widowed	none	low		WOBASZ II
Women	69	large urban	secondary	married	none	high		WOBASZ II
Men	75	rural	secondary	married	none	high		WOBASZ II
Men	25	rural	secondary	single	none	high	0	WOBASZ II
Men	68	rural	elementary	married	none			WOBASZ II
Men	43	rural	secondary	divorced	occasionally	high		WOBASZ II
Men	43	rural	secondary	married	none	high	1-14	WOBASZ II
Men	56	rural	elementary	married	none			WOBASZ II
Men	33	rural	secondary	married	none			WOBASZ II
Men	39	rural	elementary	single	none	high		WOBASZ II
Men	52	rural	secondary	married	none	high	0	WOBASZ II
Men	61	rural	secondary	married	none	high	1-14	WOBASZ II
Men	68	rural	elementary	married	occasionally			WOBASZ II
Men	58	rural	secondary	married	none	high		WOBASZ II
Men	54	rural	secondary	married	none	high		WOBASZ II
Men	56	rural	elementary	single	none	moderate		WOBASZ II
Men	52	rural	secondary	single	none			WOBASZ II
Men	54	rural	elementary	married	occasionally			WOBASZ II
Men	29	rural	secondary	married	7/week	high	0	WOBASZ II
Men	22	rural	secondary	single	4-6/week	low	0	WOBASZ II
Men	28	rural	secondary	married	none	high	0	WOBASZ II
Men	28	rural	secondary	married	none	high		WOBASZ II
Men	55	rural	secondary	widowed	none	high	1-14	WOBASZ II
Men	73	rural	secondary	married	7/week	low		WOBASZ II
Men	73	rural	elementary	widowed	none			WOBASZ II
Men	54	rural	secondary	single	none	high	0	WOBASZ II
Men	47	rural	secondary	single	2-3/week			WOBASZ II
Men	44	rural	secondary	married	none	moderate	0	WOBASZ II
Men	21	rural	secondary	single	2-3/week	high	0	WOBASZ II
Men	26	rural	elementary	single	none	high	0	WOBASZ II
Men	33	rural	secondary	married	none	high	0	WOBASZ II
Men	66	rural	secondary	married	none	high		WOBASZ II
Men	21	rural	secondary	single	none			WOBASZ II
Men	52	rural	elementary	married	none	high		WOBASZ II
Men	52	rural	secondary	married	occasionally	high	0	WOBASZ II
Men	50	rural	secondary	married	none	moderate	0	WOBASZ II
Men	74	rural	secondary	married	none	high		WOBASZ II
Women	52	rural	university	married	occasionally	low	0	WOBASZ II
Women	67	rural	secondary	widowed	none	high		WOBASZ II
Women	74	rural	elementary	married	7/week			WOBASZ II
Women	33	rural	university	married	occasionally	low		WOBASZ II
Women	27	rural	secondary	married	2-3/week	moderate	0	WOBASZ II
Women	60	rural	elementary	married	2-3/week			WOBASZ II
Women	24	rural	university	single	occasionally		0	WOBASZ II
Women	58	rural	elementary	married	4-6/week	high		WOBASZ II
Women	30	rural	secondary	married	2-3/week	high		WOBASZ II
Women	23	rural	secondary	married	none			WOBASZ II
Women	25	rural	secondary	single	none	moderate	0	WOBASZ II
Women	21	rural	secondary	single	2-3/week	low	0	WOBASZ II
Women	51	rural	university	married	none	moderate		WOBASZ II
Women	36	rural	university	married	occasionally	low	15-29	WOBASZ II
Women	48	rural	university	single	2-3/week	moderate	1-14	WOBASZ II
Women	61	rural	elementary	widowed	7/week	moderate		WOBASZ II
Women	38	rural	secondary	married	none	high	0	WOBASZ II
Women	65	rural	university	married	occasionally	moderate		WOBASZ II
Women	25	rural	secondary	single	4-6/week	low	1-14	WOBASZ II
Women	34	rural	university	married	occasionally	low		WOBASZ II
Women	32	rural	secondary	married	7/week	high		WOBASZ II
Women	39	rural	university	single	none	high	0	WOBASZ II
Women	45	rural	secondary	married	occasionally	moderate	0	WOBASZ II
Women	75	rural	elementary	widowed	7/week	high		WOBASZ II
Women	52	rural	elementary	married	occasionally			WOBASZ II
Women	57	rural	elementary	married	7/week	high		WOBASZ II
Women	30	rural	secondary	married	occasionally	high		WOBASZ II
Women	37	rural	secondary	married	none	low		WOBASZ II
Women	20	rural	secondary	single	none	moderate	0	WOBASZ II
Women	50	rural	elementary	married	none	high	0	WOBASZ II
Women	62	rural	elementary	married	2-3/week			WOBASZ II
Women	40	rural	secondary	married	occasionally	low		WOBASZ II
Women	39	rural	secondary	married	none	moderate		WOBASZ II
Women	62	rural	secondary	divorced	4-6/week	low		WOBASZ II
Women	47	rural	elementary	married	4-6/week	high	1-14	WOBASZ II
Women	73	rural	elementary	widowed	2-3/week			WOBASZ II
Women	63	rural	elementary	widowed	7/week	high		WOBASZ II
Women	71	rural	elementary	married	none			WOBASZ II
Women	53	rural	secondary	widowed	none			WOBASZ II
Women	46	rural	secondary	divorced	none	high	15-29	WOBASZ II
Women	71	rural	elementary	single	7/week			WOBASZ II
Women	56	rural	secondary	married	4-6/week			WOBASZ II
Men	54	rural	secondary	single	4-6/week	high	0	WOBASZ II
Men	37	rural	university	married	2-3/week	moderate	0	WOBASZ II
Men	38	rural	elementary	married	occasionally	low	0	WOBASZ II
Men	29	rural	secondary	married	none	high	15-29	WOBASZ II
Men	44	rural	secondary	married	none	high		WOBASZ II
Men	56	rural	elementary	single	occasionally	low	0	WOBASZ II
Men	47	rural	secondary	married	none	low		WOBASZ II
Men	45	rural	secondary	married	7/week	high		WOBASZ II
Men	50	rural	secondary	married	none	high		WOBASZ II
Men	34	rural	secondary	married	none	moderate		WOBASZ II
Men	28	rural	secondary	married	none	moderate	0	WOBASZ II
Men	43	rural	elementary	married	none	low	0	WOBASZ II
Men	67	rural	elementary	widowed	occasionally	low		WOBASZ II
Men	43	rural	secondary	married	none	moderate	0	WOBASZ II
Men	67	rural	secondary	married	7/week	moderate		WOBASZ II
Men	53	rural	secondary	married	none	high		WOBASZ II
Men	69	rural	elementary	married	7/week	moderate		WOBASZ II
Men	38	rural	secondary	married	7/week	high	0	WOBASZ II
Men	41	rural	secondary	married	occasionally			WOBASZ II
Men	39	rural	secondary	married	occasionally	high		WOBASZ II
Men	54	rural	secondary	married	none	low		WOBASZ II
Men	27	rural	secondary	married	none	moderate	0	WOBASZ II
Men	60	rural	elementary	married	2-3/week	low		WOBASZ II
Men	58	rural	secondary	married	4-6/week	high	0	WOBASZ II
Men	34	rural	university	married	2-3/week	moderate		WOBASZ II
Men	61	rural	elementary	married	7/week	high		WOBASZ II
Men	47	rural	secondary	married	7/week			WOBASZ II
Men	65	rural	secondary	married	7/week			WOBASZ II
Men	36	rural	secondary	single	4-6/week	moderate	0	WOBASZ II
Men	32	rural	university	married	7/week	moderate	0	WOBASZ II
Men	34	rural	secondary	single	7/week	high		WOBASZ II
Men	66	rural	secondary	married	7/week	moderate		WOBASZ II
Men	58	rural	secondary	married	2-3/week	high	0	WOBASZ II
Men	52	rural	secondary	married	7/week			WOBASZ II
Men	46	rural	secondary	married	2-3/week	moderate	0	WOBASZ II
Men	37	rural	secondary	married	none	high	0	WOBASZ II
Men	40	rural	secondary	married	none	high	0	WOBASZ II
Men	70	rural	elementary	married	none	high		WOBASZ II
Men	22	rural	secondary	single	none	high	0	WOBASZ II
Women	50	rural	elementary	single	none			WOBASZ II
Women	50	rural	secondary	married	2-3/week	high	0	WOBASZ II
Women	38	rural	secondary	married	occasionally	moderate	1-14	WOBASZ II
Women	41	rural	secondary	married	4-6/week	high	0	WOBASZ II
Women	44	rural	elementary	single	7/week	low	15-29	WOBASZ II
Women	74	rural	elementary	married	occasionally			WOBASZ II
Women	29	rural	secondary	married	none			WOBASZ II
Women	43	rural	university	married	4-6/week	moderate	0	WOBASZ II
Women	34	rural	university	married	2-3/week	low	0	WOBASZ II
Women	33	rural	secondary	married	4-6/week			WOBASZ II
Women	41	rural	secondary	married	none	moderate	1-14	WOBASZ II
Women	40	rural	secondary	married	none	moderate	0	WOBASZ II
Women	58	rural	secondary	married	none	high		WOBASZ II
Women	68	rural	university	single	none	low		WOBASZ II
Women	39	rural	secondary	widowed	none	low	0	WOBASZ II
Women	53	rural	secondary	married	7/week	low	0	WOBASZ II
Women	31	rural	secondary	married	none	low	0	WOBASZ II
Women	21	rural	secondary	single	2-3/week	moderate	0	WOBASZ II
Women	25	rural	secondary	married	2-3/week	high		WOBASZ II
Women	28	rural	secondary	married	2-3/week	high		WOBASZ II
Women	37	rural	secondary	married	4-6/week			WOBASZ II
Women	37	rural	secondary	divorced	4-6/week	moderate	0	WOBASZ II
Women	31	rural	secondary	married	2-3/week	high	0	WOBASZ II
Women	36	rural	secondary	single	none			WOBASZ II
Women	45	rural	secondary	married	occasionally	low		WOBASZ II
Women	32	rural	university	married	7/week	moderate	0	WOBASZ II
Women	55	rural	elementary	married	2-3/week	high		WOBASZ II
Women	46	rural	university	married	7/week	moderate	0	WOBASZ II
Women	54	rural	university	married	7/week	moderate		WOBASZ II
Women	30	rural	secondary	married	7/week			WOBASZ II
Women	55	rural	secondary	married	none			WOBASZ II
Women	60	rural	elementary	married	none	high		WOBASZ II
Women	64	rural	secondary	widowed	7/week	moderate		WOBASZ II
Women	66	rural	secondary	married	4-6/week	high		WOBASZ II
Women	75	rural	secondary	widowed	4-6/week	low		WOBASZ II
Women	27	rural	secondary	married	2-3/week	low	0	WOBASZ II
Women	23	rural	university	single	7/week	moderate	1-14	WOBASZ II
Women	62	rural	secondary	widowed	2-3/week	low		WOBASZ II
Women	34	rural	university	married	2-3/week	low	0	WOBASZ II
Women	23	rural	university	single	2-3/week	moderate	0	WOBASZ II
Women	42	rural	secondary	married	4-6/week	moderate	1-14	WOBASZ II
Women	46	rural	secondary	married	none	high		WOBASZ II
Women	44	rural	elementary	married	occasionally			WOBASZ II
Women	43	rural	secondary	married	occasionally	high		WOBASZ II
Women	38	rural	secondary	married	7/week	low		WOBASZ II
Women	54	rural	secondary	single	none	moderate	0	WOBASZ II
Women	70	rural	elementary	widowed	4-6/week			WOBASZ II
Women	60	rural	elementary	widowed	4-6/week	high		WOBASZ II
Women	61	rural	elementary	married	7/week			WOBASZ II
Women	41	rural	university	married	2-3/week	moderate	0	WOBASZ II
Women	59	rural	secondary	married	4-6/week	high		WOBASZ II
Men	21	small urban	secondary	single	7/week		0	WOBASZ II
Men	59	small urban	secondary	married	7/week	high	0	WOBASZ II
Men	56	small urban	secondary	married	7/week	moderate	0	WOBASZ II
Men	66	small urban	secondary	married	7/week	high		WOBASZ II
Men	33	small urban	university	married	none	moderate	1-14	WOBASZ II
Men	72	small urban	elementary	widowed	none	high		WOBASZ II
Men	42	small urban	secondary	married	occasionally	low		WOBASZ II
Men	34	small urban	secondary	single	occasionally			WOBASZ II
Men	49	small urban	secondary	married	2-3/week	high	0	WOBASZ II
Men	41	small urban	university	married	occasionally	low	0	WOBASZ II
Men	65	small urban	secondary	married	7/week	high		WOBASZ II
Men	23	small urban	secondary	single	none	high	1-14	WOBASZ II
Men	47	small urban	secondary	married	7/week	high	1-14	WOBASZ II
Men	27	small urban	secondary	married	7/week	high	1-14	WOBASZ II
Men	43	small urban	secondary	married	occasionally	low	1-14	WOBASZ II
Men	31	small urban	secondary	married	2-3/week	high	0	WOBASZ II
Men	70	small urban	secondary	married	7/week	high		WOBASZ II
Men	38	small urban	secondary	married	none	moderate	0	WOBASZ II
Men	73	small urban	elementary	married	none	high		WOBASZ II
Men	30	small urban	university	single	none	high	1-14	WOBASZ II
Men	62	small urban	secondary	married	7/week	high		WOBASZ II
Men	37	small urban	secondary	single	none			WOBASZ II
Men	42	small urban	secondary	married	7/week	high	1-14	WOBASZ II
Men	60	small urban	secondary	married	7/week	low		WOBASZ II
Men	35	small urban	elementary	married	none	high	0	WOBASZ II
Men	46	small urban	secondary	married	7/week	moderate	0	WOBASZ II
Men	30	small urban	secondary	married	7/week			WOBASZ II
Men	45	small urban	secondary	married	7/week	low	15-29	WOBASZ II
Men	55	small urban	secondary	married	7/week	moderate	15-29	WOBASZ II
Men	60	small urban	elementary	married	7/week	high	15-29	WOBASZ II
Men	58	small urban	secondary	married	occasionally	high	0	WOBASZ II
Men	35	small urban	secondary	single	4-6/week	high	0	WOBASZ II
Men	31	small urban	elementary	single	none			WOBASZ II
Men	31	small urban	university	married	occasionally	low	0	WOBASZ II
Men	54	small urban	elementary	married	2-3/week	low		WOBASZ II
Men	38	small urban	secondary	single	none	high	0	WOBASZ II
Men	28	small urban	secondary	married	none	high	0	WOBASZ II
Women	43	small urban	university	married	7/week	moderate	0	WOBASZ II
Women	21	small urban	secondary	single	7/week		0	WOBASZ II
Women	63	small urban	elementary	married	none	high		WOBASZ II
Women	45	small urban	secondary	married	none	high	0	WOBASZ II
Women	27	small urban	secondary	single	2-3/week	moderate	1-14	WOBASZ II
Women	44	small urban	secondary	married	occasionally	low	15-29	WOBASZ II
Women	69	small urban	secondary	widowed	7/week	low		WOBASZ II
Women	46	small urban	secondary	married	none	low	0	WOBASZ II
Women	31	small urban	secondary	married	none	low	1-14	WOBASZ II
Women	62	small urban	university	married	7/week	low		WOBASZ II
Women	52	small urban	secondary	married	7/week	high	1-14	WOBASZ II
Women	38	small urban	secondary	married	none	low	1-14	WOBASZ II
Women	55	small urban	university	married	7/week	moderate	1-14	WOBASZ II
Women	37	small urban	secondary	married	none	moderate		WOBASZ II
Women	31	small urban	secondary	single	occasionally	low		WOBASZ II
Women	26	small urban	university	single	7/week	moderate	1-14	WOBASZ II
Women	67	small urban	secondary	widowed	7/week	high		WOBASZ II
Women	52	small urban	secondary	married	7/week	high		WOBASZ II
Women	74	small urban	secondary	widowed	7/week			WOBASZ II
Women	47	small urban	university	divorced	7/week	moderate	15-29	WOBASZ II
Women	43	small urban	secondary	married	7/week	high		WOBASZ II
Women	75	small urban	elementary	married	none	high		WOBASZ II
Women	42	small urban	secondary	married	7/week	moderate	15-29	WOBASZ II
Women	75	small urban	university	married	7/week	moderate		WOBASZ II
Women	51	small urban	secondary	married	7/week	high	1-14	WOBASZ II
Women	37	small urban	secondary	married	none			WOBASZ II
Women	50	small urban	elementary	married	2-3/week	high	15-29	WOBASZ II
Women	54	small urban	secondary	married	7/week	low		WOBASZ II
Women	40	small urban	secondary	married	2-3/week	low		WOBASZ II
Women	30	small urban	secondary	divorced	occasionally	low	0	WOBASZ II
Women	66	small urban	elementary	divorced	none	high		WOBASZ II
Men	45	small urban	university	married	2-3/week	high	0	WOBASZ II
Men	51	small urban	secondary	married	none	low	0	WOBASZ II
Men	38	small urban	secondary	married	none	high	0	WOBASZ II
Men	42	small urban	secondary	single	none	high		WOBASZ II
Men	63	small urban	secondary	married	none	low		WOBASZ II
Men	63	small urban	secondary	married	occasionally	high		WOBASZ II
Men	40	small urban	secondary	married	occasionally	moderate	0	WOBASZ II
Men	44	small urban	university	married	none	low	0	WOBASZ II
Men	38	small urban	university	married	occasionally	moderate	0	WOBASZ II
Men	61	small urban	secondary	married	7/week	high		WOBASZ II
Men	26	small urban	secondary	single	7/week	high		WOBASZ II
Men	43	small urban	university	married	occasionally	moderate	15-29	WOBASZ II
Men	40	small urban	secondary	married	none	high	0	WOBASZ II
Men	54	small urban	secondary	married	occasionally	low	0	WOBASZ II
Men	44	small urban	secondary	married	4-6/week	high	0	WOBASZ II
Men	59	small urban	secondary	married	none			WOBASZ II
Men	53	small urban	secondary	married	none			WOBASZ II
Men	40	small urban	university	divorced	occasionally	high	0	WOBASZ II
Men	19	small urban	secondary	single	4-6/week	high	0	WOBASZ II
Men	48	small urban	secondary	married	2-3/week	low	0	WOBASZ II
Men	33	small urban	secondary	single	none	high	15-29	WOBASZ II
Men	45	small urban	secondary	married	2-3/week	moderate		WOBASZ II
Men	54	small urban	elementary	single	none	high		WOBASZ II
Men	74	small urban	elementary	widowed	4-6/week	high		WOBASZ II
Men	28	small urban	secondary	married	occasionally	high	0	WOBASZ II
Men	36	small urban	secondary	married	occasionally	low	0	WOBASZ II
Men	20	small urban	secondary	single	2-3/week	low	0	WOBASZ II
Men	60	small urban	secondary	married	none	high	1-14	WOBASZ II
Women	28	small urban	secondary	married	none	low	15-29	WOBASZ II
Women	75	small urban	elementary	married	none	high		WOBASZ II
Women	37	small urban	university	married	occasionally	low	0	WOBASZ II
Women	70	small urban	elementary	married	none	high		WOBASZ II
Women	28	small urban	secondary	single	none			WOBASZ II
Women	35	small urban	university	married	2-3/week	low	0	WOBASZ II
Women	26	small urban	university	single	2-3/week	low	0	WOBASZ II
Women	35	small urban	university	single	4-6/week	low	1-14	WOBASZ II
Women	55	small urban	university	married	2-3/week	moderate	0	WOBASZ II
Women	55	small urban	secondary	widowed	7/week	high		WOBASZ II
Women	47	small urban	secondary	married	none	high	0	WOBASZ II
Women	56	small urban	university	married	none	low	0	WOBASZ II
Women	33	small urban	university	married	occasionally	moderate	0	WOBASZ II
Women	33	small urban	secondary	married	none	high	1-14	WOBASZ II
Women	24	small urban	secondary	single	none	high		WOBASZ II
Women	59	small urban	elementary	divorced	none	low		WOBASZ II
Women	60	small urban	university	married	none	low	0	WOBASZ II
Women	57	small urban	university	married	none	low		WOBASZ II
Women	54	small urban	university	married	none	low	0	WOBASZ II
Women	68	small urban	elementary	married	4-6/week	high		WOBASZ II
Women	52	small urban	secondary	married	2-3/week	low		WOBASZ II
Women	56	small urban	secondary	widowed	2-3/week	high		WOBASZ II
Women	43	small urban	secondary	widowed	4-6/week	high	1-14	WOBASZ II
Women	43	small urban	university	married	2-3/week	moderate	0	WOBASZ II
Women	27	small urban	university	single	2-3/week	high	0	WOBASZ II
Women	63	small urban	secondary	married	none	high		WOBASZ II
Women	30	small urban	elementary	married	7/week	high		WOBASZ II
Women	46	small urban	secondary	divorced	occasionally	low	0	WOBASZ II
Women	26	small urban	secondary	married	7/week			WOBASZ II
Women	75	small urban	elementary	married	none			WOBASZ II
Women	45	small urban	elementary	widowed	2-3/week	high		WOBASZ II
Women	33	small urban	university	married	none	high	0	WOBASZ II
Women	34	small urban	secondary	married	none	moderate	0	WOBASZ II
Women	48	small urban	elementary	married	4-6/week	low	0	WOBASZ II
Women	49	small urban	university	married	occasionally	low	>=30	WOBASZ II
Women	49	small urban	secondary	married	occasionally	low	0	WOBASZ II
Women	67	small urban	elementary	widowed	2-3/week			WOBASZ II
Women	69	small urban	secondary	married	7/week			WOBASZ II
Women	50	small urban	university	married	7/week	high		WOBASZ II
Women	27	small urban	university	married	occasionally	high		WOBASZ II
Women	22	small urban	secondary	single	none	high	15-29	WOBASZ II
Men	31	large urban	secondary	single	4-6/week	low	0	WOBASZ II
Men	27	large urban	university	single	none	moderate	0	WOBASZ II
Men	51	large urban	secondary	married	none	low	0	WOBASZ II
Men	55	large urban	university	married	none	low	0	WOBASZ II
Men	61	large urban	secondary	married	7/week	low		WOBASZ II
Men	51	large urban	secondary	married	7/week	high	>=30	WOBASZ II
Men	50	large urban	secondary	single	none	high		WOBASZ II
Men	39	large urban	secondary	married	2-3/week	high		WOBASZ II
Men	37	large urban	secondary	married	4-6/week	low	1-14	WOBASZ II
Men	27	large urban	secondary	single	4-6/week	moderate	0	WOBASZ II
Men	50	large urban	secondary	married	none	high	0	WOBASZ II
Men	55	large urban	secondary	divorced	none	low		WOBASZ II
Men	64	large urban	secondary	married	none	low		WOBASZ II
Men	47	large urban	secondary	married	4-6/week	moderate	0	WOBASZ II
Men	32	large urban	secondary	single	none	high	0	WOBASZ II
Men	32	large urban	university	married	none	low	0	WOBASZ II
Men	23	large urban	secondary	single	7/week	moderate	1-14	WOBASZ II
Men	61	large urban	secondary	married	none	high	15-29	WOBASZ II
Men	40	large urban	elementary	married	none	high	0	WOBASZ II
Men	57	large urban	secondary	married	4-6/week	high	1-14	WOBASZ II
Men	59	large urban	secondary	married	2-3/week	high	0	WOBASZ II
Men	54	large urban	secondary	married	none	low	0	WOBASZ II
Men	54	large urban	secondary	married	occasionally	low	1-14	WOBASZ II
Men	38	large urban	secondary	single	none	low	0	WOBASZ II
Women	36	large urban	university	single	none	moderate	15-29	WOBASZ II
Women	40	large urban	university	married	none	moderate	0	WOBASZ II
Women	67	large urban	elementary	married	none	moderate		WOBASZ II
Women	57	large urban	university	divorced	4-6/week	moderate	1-14	WOBASZ II
Women	32	large urban	secondary	single	none	moderate	0	WOBASZ II
Women	67	large urban	elementary	married	none	high		WOBASZ II
Women	55	large urban	secondary	married	none	low	0	WOBASZ II
Women	31	large urban	university	single	none	low	1-14	WOBASZ II
Women	42	large urban	university	married	4-6/week	moderate	1-14	WOBASZ II
Women	59	large urban	university	married	none	low	15-29	WOBASZ II
Women	58	large urban	university	married	4-6/week	moderate	15-29	WOBASZ II
Women	63	large urban	university	widowed	4-6/week	low		WOBASZ II
Women	62	large urban	secondary	married	none	high		WOBASZ II
Women	64	large urban	university	widowed	2-3/week	low		WOBASZ II
Women	33	large urban	university	single	none	moderate	0	WOBASZ II
Women	62	large urban	secondary	married	none	low	0	WOBASZ II
Women	67	large urban	elementary	widowed	none	high		WOBASZ II
Women	37	large urban	university	widowed	none	low	1-14	WOBASZ II
Women	39	large urban	secondary	married	none	low	0	WOBASZ II
Women	57	large urban	secondary	married	2-3/week	moderate	0	WOBASZ II
Women	60	large urban	university	widowed	none	low	0	WOBASZ II
Women	63	large urban	university	married	4-6/week	moderate	0	WOBASZ II
Women	61	large urban	secondary	married	none	low		WOBASZ II
Women	56	large urban	elementary	married	4-6/week	high		WOBASZ II
Women	63	large urban	secondary	married	occasionally	moderate		WOBASZ II
Women	53	large urban	university	married	none	low	15-29	WOBASZ II
Women	55	large urban	secondary	widowed	none	low	0	WOBASZ II
Women	60	large urban	secondary	married	4-6/week	low	0	WOBASZ II
Women	58	large urban	secondary	married	7/week	low		WOBASZ II
Women	37	large urban	university	married	none	moderate	0	WOBASZ II
Women	63	large urban	secondary	married	none	low	0	WOBASZ II
Women	22	large urban	secondary	single	none	low		WOBASZ II
Men	68	large urban	secondary	married	2-3/week	low		WOBASZ II
Men	27	large urban	secondary	married	2-3/week	low	0	WOBASZ II
Men	43	large urban	university	married	4-6/week	low	0	WOBASZ II
Men	29	large urban	secondary	single	7/week	low	15-29	WOBASZ II
Men	54	large urban	secondary	married	4-6/week	low	0	WOBASZ II
Men	34	large urban	university	married	2-3/week	low	0	WOBASZ II
Men	49	large urban	secondary	single	2-3/week	low	0	WOBASZ II
Men	39	large urban	secondary	married	2-3/week	low	0	WOBASZ II
Men	37	large urban	university	divorced	4-6/week	low	0	WOBASZ II
Men	73	large urban	secondary	married	2-3/week	low		WOBASZ II
Men	66	large urban	secondary	married	4-6/week	low		WOBASZ II
Men	48	large urban	secondary	married	4-6/week	high	0	WOBASZ II
Men	62	large urban	secondary	married	4-6/week	high	0	WOBASZ II
Women	58	large urban	secondary	married	occasionally	low	0	WOBASZ II
Women	56	large urban	secondary	married	2-3/week	low	0	WOBASZ II
Women	33	large urban	university	married	2-3/week	low		WOBASZ II
Women	58	large urban	secondary	married	2-3/week	low	0	WOBASZ II
Women	69	large urban	university	single	none	low		WOBASZ II
Women	56	large urban	university	married	occasionally	low	0	WOBASZ II
Women	54	large urban	university	married	occasionally	low	0	WOBASZ II
Women	29	large urban	university	single	occasionally	low	0	WOBASZ II
Women	54	large urban	secondary	married	2-3/week	low	15-29	WOBASZ II
Women	48	large urban	secondary	married	occasionally	low	0	WOBASZ II
Women	64	large urban	secondary	married	2-3/week	low		WOBASZ II
Women	67	large urban	secondary	divorced	occasionally	low		WOBASZ II
Women	60	large urban	secondary	widowed	2-3/week	low	1-14	WOBASZ II
Women	67	large urban	elementary	married	2-3/week	low		WOBASZ II
Women	55	large urban	secondary	married	4-6/week	high	0	WOBASZ II
Women	55	large urban	secondary	married	occasionally	high	0	WOBASZ II
Women	58	large urban	secondary	married	occasionally	high	0	WOBASZ II
Women	60	large urban	secondary	married	4-6/week	low		WOBASZ II
Men	50	large urban	secondary	single	occasionally	high		WOBASZ II
Men	66	large urban	secondary	married	4-6/week	moderate		WOBASZ II
Men	56	large urban	secondary	married	7/week	low	15-29	WOBASZ II
Men	34	large urban	secondary	married	none	moderate	0	WOBASZ II
Men	64	large urban	secondary	married	2-3/week	high		WOBASZ II
Men	59	large urban	secondary	divorced	7/week	moderate	0	WOBASZ II
Men	67	large urban	secondary	married	occasionally	low		WOBASZ II
Men	26	large urban	university	married	none	low	0	WOBASZ II
Men	34	large urban	secondary	married	7/week	moderate	0	WOBASZ II
Men	23	large urban	secondary	single	none	high	0	WOBASZ II
Men	39	large urban	secondary	single	occasionally	moderate	0	WOBASZ II
Men	21	large urban	secondary	single	occasionally	low	0	WOBASZ II
Men	62	large urban	secondary	married	4-6/week	moderate		WOBASZ II
Men	22	large urban	university	single	4-6/week		0	WOBASZ II
Men	54	large urban	secondary	married	7/week	moderate	0	WOBASZ II
Men	32	large urban	university	single	7/week	low	0	WOBASZ II
Men	24	large urban	secondary	single	none	moderate	0	WOBASZ II
Men	49	large urban	secondary	single	none	high		WOBASZ II
Men	36	large urban	secondary	married	occasionally	moderate	0	WOBASZ II
Men	26	large urban	university	single	4-6/week	low	0	WOBASZ II
Men	61	large urban	secondary	married	2-3/week	high	15-29	WOBASZ II
Men	63	large urban	secondary	divorced	none	low	0	WOBASZ II
Men	39	large urban	elementary	single	none	moderate	0	WOBASZ II
Men	36	large urban	secondary	single	2-3/week	low	15-29	WOBASZ II
Men	57	large urban	secondary	married	occasionally	high		WOBASZ II
Men	28	large urban	university	married	2-3/week	low	0	WOBASZ II
Men	51	large urban	secondary	married	2-3/week	high		WOBASZ II
Men	62	large urban	elementary	widowed	none	moderate	>=30	WOBASZ II
Men	60	large urban	secondary	married	occasionally	high		WOBASZ II
Men	45	large urban	secondary	divorced	7/week	low	0	WOBASZ II
Men	34	large urban	university	married	occasionally	moderate	0	WOBASZ II
Men	40	large urban	university	married	none	moderate	0	WOBASZ II
Men	33	large urban	secondary	married	none	low	0	WOBASZ II
Men	59	large urban	secondary	married	none	low	0	WOBASZ II
Men	63	large urban	secondary	married	none	moderate		WOBASZ II
Men	53	large urban	secondary	married	none	high	0	WOBASZ II
Men	24	large urban	secondary	single	4-6/week	low	0	WOBASZ II
Men	35	large urban	secondary	married	occasionally	moderate	0	WOBASZ II
Men	70	large urban	secondary	married	occasionally	moderate		WOBASZ II
Men	52	large urban	secondary	married	none	high	0	WOBASZ II
Women	29	large urban	university	single	7/week	moderate	>=30	WOBASZ II
Women	26	large urban	secondary	single	occasionally			WOBASZ II
Women	49	large urban	elementary	single	7/week			WOBASZ II
Women	39	large urban	elementary	single	occasionally	moderate	0	WOBASZ II
Women	52	large urban	secondary	married	none	high	0	WOBASZ II
Women	32	large urban	university	married	none	moderate	0	WOBASZ II
Women	62	large urban	secondary	married	2-3/week	moderate		WOBASZ II
Women	65	large urban	secondary	widowed	none	moderate		WOBASZ II
Women	22	large urban	university	single	7/week		0	WOBASZ II
Women	57	large urban	secondary	widowed	occasionally	moderate	0	WOBASZ II
Women	65	large urban	secondary	widowed	none	moderate		WOBASZ II
Women	47	large urban	secondary	married	none	moderate	0	WOBASZ II
Women	58	large urban	secondary	married	none	low		WOBASZ II
Women	43	large urban	university	married	none	moderate	0	WOBASZ II
Women	23	large urban	secondary	single	2-3/week	moderate		WOBASZ II
Women	48	large urban	secondary	married	occasionally	moderate	1-14	WOBASZ II
Women	26	large urban	university	single	none	low	15-29	WOBASZ II
Women	45	large urban	secondary	married	4-6/week	moderate	1-14	WOBASZ II
Women	30	large urban	university	married	occasionally	low	15-29	WOBASZ II
Women	61	large urban	secondary	married	2-3/week	low		WOBASZ II
Women	57	large urban	secondary	divorced	occasionally	moderate	0	WOBASZ II
Women	63	large urban	secondary	married	none	moderate		WOBASZ II
Women	53	large urban	secondary	divorced	none	moderate		WOBASZ II
Women	64	large urban	elementary	widowed	2-3/week	high		WOBASZ II
Women	32	large urban	secondary	married	none			WOBASZ II
Women	57	large urban	university	married	occasionally	low		WOBASZ II
Women	46	large urban	university	divorced	4-6/week	moderate	>=30	WOBASZ II
Women	31	large urban	university	married	2-3/week	low	0	WOBASZ II
Men	62	rural	secondary	married	none	high		WOBASZ II
Men	65	rural	elementary	married	none			WOBASZ II
Men	39	rural	secondary	divorced	occasionally	low	0	WOBASZ II
Men	30	rural	secondary	married	none		0	WOBASZ II
Men	45	rural	elementary	married	occasionally			WOBASZ II
Men	69	rural	secondary	single	7/week	low		WOBASZ II
Men	46	rural	university	married	2-3/week	low	0	WOBASZ II
Men	69	rural	elementary	married	none	high		WOBASZ II
Men	54	rural	secondary	married	4-6/week	high		WOBASZ II
Men	31	rural	secondary	married	4-6/week	high	0	WOBASZ II
Men	41	rural	university	married	4-6/week	moderate	0	WOBASZ II
Men	73	rural	secondary	married	none	high		WOBASZ II
Men	46	rural	secondary	divorced	occasionally	moderate		WOBASZ II
Men	67	rural	elementary	married	4-6/week	high		WOBASZ II
Women	63	rural	secondary	married	4-6/week	moderate		WOBASZ II
Women	62	rural	elementary	married	none			WOBASZ II
Women	69	rural	elementary	widowed	2-3/week			WOBASZ II
Women	41	rural	secondary	married	none	high		WOBASZ II
Women	52	rural	secondary	married	4-6/week	moderate		WOBASZ II
Women	34	rural	university	married	4-6/week	low	0	WOBASZ II
Women	34	rural	university	married	occasionally	low	0	WOBASZ II
Women	31	rural	university	married	4-6/week			WOBASZ II
Women	67	rural	secondary	married	4-6/week	low		WOBASZ II
Women	46	rural	university	single	4-6/week	low	0	WOBASZ II
Women	71	rural	elementary	married	none			WOBASZ II
Women	57	rural	secondary	married	occasionally	low		WOBASZ II
Women	31	rural	university	married	2-3/week	moderate	0	WOBASZ II
Women	64	rural	elementary	widowed	none			WOBASZ II
Women	74	rural	elementary	widowed	none			WOBASZ II
Women	50	rural	secondary	divorced	2-3/week	low		WOBASZ II
Women	65	rural	elementary	single	none	high		WOBASZ II
Women	53	rural	secondary	married	none	high	0	WOBASZ II
Women	27	rural	secondary	married	occasionally	high		WOBASZ II
Women	39	rural	secondary	married	7/week			WOBASZ II
Women	37	rural	secondary	married	4-6/week	low		WOBASZ II
Men	52	rural	secondary	married	occasionally	high		WOBASZ II
Men	66	rural	elementary	married	2-3/week			WOBASZ II
Men	57	rural	secondary	single	none	high		WOBASZ II
Men	33	rural	secondary	married	4-6/week	high	0	WOBASZ II
Men	64	rural	secondary	divorced	7/week	moderate		WOBASZ II
Men	38	rural	secondary	married	none			WOBASZ II
Men	53	rural	secondary	married	none	high		WOBASZ II
Men	68	rural	elementary	married	4-6/week			WOBASZ II
Men	28	rural	secondary	married	none			WOBASZ II
Men	28	rural	university	single	2-3/week	low	0	WOBASZ II
Men	65	rural	elementary	married	none	high		WOBASZ II
Men	32	rural	elementary	married	none			WOBASZ II
Men	26	rural	secondary	single	occasionally			WOBASZ II
Men	53	rural	secondary	married	none	low	1-14	WOBASZ II
Men	48	rural	secondary	married	7/week	moderate		WOBASZ II
Men	20	rural	secondary	single	occasionally		0	WOBASZ II
Men	61	rural	secondary	married	none	moderate	0	WOBASZ II
Men	73	rural	elementary	married	7/week	moderate		WOBASZ II
Men	42	rural	secondary	married	occasionally	high	0	WOBASZ II
Men	63	rural	elementary	single	none			WOBASZ II
Men	33	rural	secondary	married	none	high		WOBASZ II
Men	29	rural	elementary	single	none	high		WOBASZ II
Men	25	rural	secondary	single	none			WOBASZ II
Men	48	rural	secondary	single	none	low		WOBASZ II
Men	41	rural	university	divorced	none	moderate	0	WOBASZ II
Men	31	rural	university	single	none			WOBASZ II
Men	38	rural	university	single	occasionally	moderate		WOBASZ II
Men	28	rural	university	divorced	none	low	0	WOBASZ II
Men	36	rural	secondary	married	none	low	0	WOBASZ II
Men	49	rural	secondary	married	4-6/week	moderate		WOBASZ II
Men	73	rural	elementary	married	none	high		WOBASZ II
Women	45	rural	university	married	2-3/week	low	0	WOBASZ II
Women	74	rural	secondary	widowed	none			WOBASZ II
Women	41	rural	secondary	married	7/week	moderate		WOBASZ II
Women	48	rural	secondary	single	occasionally	low		WOBASZ II
Women	60	rural	secondary	widowed	7/week	moderate		WOBASZ II
Women	63	rural	elementary	married	4-6/week			WOBASZ II
Women	23	rural	secondary	single	2-3/week	moderate	0	WOBASZ II
Women	39	rural	elementary	married	4-6/week			WOBASZ II
Women	33	rural	secondary	married	2-3/week	high		WOBASZ II
Women	67	rural	elementary	married	2-3/week			WOBASZ II
Women	65	rural	elementary	married	none			WOBASZ II
Women	45	rural	secondary	married	none			WOBASZ II
Women	52	rural	secondary	married	none	low		WOBASZ II
Women	31	rural	university	married	7/week			WOBASZ II
Women	52	rural	secondary	married	none			WOBASZ II
Women	31	rural	secondary	married	none			WOBASZ II
Women	42	rural	secondary	married	4-6/week	low		WOBASZ II
Women	50	rural	secondary	married	none			WOBASZ II
Women	62	rural	elementary	married	7/week			WOBASZ II
Women	61	rural	secondary	divorced	7/week	low		WOBASZ II
Women	37	rural	university	married	none	low		WOBASZ II
Women	67	rural	elementary	widowed	none			WOBASZ II
Women	40	rural	university	married	4-6/week			WOBASZ II
Women	43	rural	elementary	married	2-3/week			WOBASZ II
Women	47	rural	elementary	married	4-6/week			WOBASZ II
Women	71	rural	elementary	married	4-6/week			WOBASZ II
Women	28	rural	secondary	married	none	high	0	WOBASZ II
Women	20	rural	university	single	none		0	WOBASZ II
Women	71	rural	secondary	divorced	2-3/week	low		WOBASZ II
Women	26	rural	university	single	none	low	0	WOBASZ II
Women	27	rural	university	married	occasionally	low	0	WOBASZ II
Women	54	rural	secondary	married	4-6/week	moderate	1-14	WOBASZ II
Women	66	rural	university	married	4-6/week	moderate		WOBASZ II
Women	64	rural	secondary	married	none	low		WOBASZ II
Women	39	rural	university	married	none	moderate	0	WOBASZ II
Women	33	rural	university	divorced	2-3/week	low	0	WOBASZ II
Women	54	rural	university	married	7/week	low	1-14	WOBASZ II
Women	63	rural	secondary	married	none			WOBASZ II
Men	25	small urban	university	single	occasionally	low	1-14	WOBASZ II
Men	55	small urban	elementary	divorced	none	high		WOBASZ II
Men	33	small urban	secondary	married	4-6/week	high	0	WOBASZ II
Men	30	small urban	university	married	2-3/week	low	0	WOBASZ II
Men	47	small urban	university	single	none	low	0	WOBASZ II
Men	60	small urban	secondary	married	7/week	high		WOBASZ II
Men	58	small urban	secondary	married	none			WOBASZ II
Men	39	small urban	secondary	married	none	high	0	WOBASZ II
Men	51	small urban	secondary	married	none	high		WOBASZ II
Men	46	small urban	elementary	married	none			WOBASZ II
Men	59	small urban	elementary	married	7/week	high		WOBASZ II
Men	52	small urban	secondary	married	none	high	0	WOBASZ II
Men	56	small urban	secondary	single	none	high	15-29	WOBASZ II
Men	63	small urban	secondary	married	none			WOBASZ II
Men	56	small urban	elementary	married	none	high		WOBASZ II
Men	58	small urban	secondary	married	7/week	high		WOBASZ II
Men	58	small urban	secondary	married	7/week	high		WOBASZ II
Women	56	small urban	secondary	married	none			WOBASZ II
Women	27	small urban	secondary	married	4-6/week	moderate	1-14	WOBASZ II
Women	48	small urban	secondary	widowed	occasionally	low	0	WOBASZ II
Women	52	small urban	secondary	married	7/week	moderate		WOBASZ II
Women	53	small urban	secondary	widowed	none	high	15-29	WOBASZ II
Women	23	small urban	university	single	occasionally	moderate		WOBASZ II
Women	73	small urban	university	married	4-6/week	low		WOBASZ II
Women	26	small urban	university	married	none	low		WOBASZ II
Women	50	small urban	secondary	married	7/week			WOBASZ II
Women	57	small urban	university	married	7/week	moderate		WOBASZ II
Women	51	small urban	secondary	married	none	low		WOBASZ II
Women	56	small urban	university	married	occasionally	high		WOBASZ II
Women	22	small urban	secondary	single	occasionally	high	1-14	WOBASZ II
Women	65	small urban	university	married	7/week	low		WOBASZ II
Women	28	small urban	university	single	none	moderate	0	WOBASZ II
Women	29	small urban	university	married	4-6/week	low		WOBASZ II
Women	72	small urban	elementary	widowed	7/week			WOBASZ II
Women	34	small urban	secondary	married	none	high	0	WOBASZ II
Women	33	small urban	secondary	married	7/week	high		WOBASZ II
Women	59	small urban	elementary	married	none	high		WOBASZ II
Women	46	small urban	secondary	divorced	none	high	0	WOBASZ II
Women	60	small urban	secondary	married	none	moderate		WOBASZ II
Women	65	small urban	elementary	married	7/week			WOBASZ II
Women	62	small urban	secondary	married	none			WOBASZ II
Women	48	small urban	secondary	married	none	high		WOBASZ II
Women	53	small urban	secondary	married	occasionally	high		WOBASZ II
Women	25	small urban	university	single	7/week	low		WOBASZ II
Women	58	small urban	elementary	married	7/week	low		WOBASZ II
Women	68	small urban	elementary	widowed	none			WOBASZ II
Women	67	small urban	elementary	married	none	low		WOBASZ II
Women	25	small urban	university	married	none	low	0	WOBASZ II
Women	59	small urban	elementary	married	none	high		WOBASZ II
Women	60	small urban	elementary	married	7/week	high		WOBASZ II
Women	45	small urban	secondary	married	none	high		WOBASZ II
Women	50	small urban	secondary	married	2-3/week			WOBASZ II
Women	20	small urban	university	single	7/week		0	WOBASZ II
Men	28	small urban	secondary	married	none	high		WOBASZ II
Men	63	small urban	secondary	married	none	high		WOBASZ II
Men	23	small urban	secondary	single	7/week	high	1-14	WOBASZ II
Men	22	small urban	university	single	occasionally		0	WOBASZ II
Men	20	small urban	elementary	single	7/week			WOBASZ II
Men	69	small urban	secondary	married	4-6/week	moderate		WOBASZ II
Men	40	small urban	secondary	married	none	high	0	WOBASZ II
Men	51	small urban	secondary	married	4-6/week	moderate	>=30	WOBASZ II
Men	45	small urban	secondary	married	none	moderate	0	WOBASZ II
Men	60	small urban	elementary	divorced	7/week	low		WOBASZ II
Men	49	small urban	secondary	married	occasionally	moderate	0	WOBASZ II
Men	47	small urban	secondary	married	none	high	0	WOBASZ II
Men	30	small urban	university	married	7/week	high	0	WOBASZ II
Men	54	small urban	secondary	married	none	high		WOBASZ II
Men	35	small urban	university	married	2-3/week	moderate	0	WOBASZ II
Men	64	small urban	secondary	married	7/week	low		WOBASZ II
Men	46	small urban	secondary	married	7/week	moderate	15-29	WOBASZ II
Men	29	small urban	university	single	7/week	moderate		WOBASZ II
Men	62	small urban	secondary	married	7/week	low		WOBASZ II
Men	39	small urban	secondary	married	7/week	high	0	WOBASZ II
Men	25	small urban	university	single	occasionally		0	WOBASZ II
Men	54	small urban	secondary	married	7/week	high	0	WOBASZ II
Men	65	small urban	secondary	married	none	moderate		WOBASZ II
Men	31	small urban	secondary	single	none	moderate	15-29	WOBASZ II
Men	58	small urban	secondary	single	7/week			WOBASZ II
Men	40	small urban	university	single	none	moderate	0	WOBASZ II
Men	42	small urban	secondary	married	7/week	moderate	0	WOBASZ II
Men	74	small urban	elementary	married	7/week	moderate		WOBASZ II
Men	36	small urban	elementary	married	none	moderate	15-29	WOBASZ II
Men	48	small urban	secondary	married	7/week	high	0	WOBASZ II
Men	43	small urban	secondary	married	7/week	high	0	WOBASZ II
Men	21	small urban	university	single	7/week	high	0	WOBASZ II
Women	37	small urban	university	married	4-6/week	low	0	WOBASZ II
Women	74	small urban	secondary	widowed	7/week	low		WOBASZ II
Women	54	small urban	secondary	married	4-6/week	moderate		WOBASZ II
Women	29	small urban	university	married	7/week	high		WOBASZ II
Women	37	small urban	university	married	7/week	moderate	0	WOBASZ II
Women	34	small urban	secondary	divorced	7/week	moderate	0	WOBASZ II
Women	46	small urban	university	married	none	moderate		WOBASZ II
Women	73	small urban	secondary	married	none	moderate		WOBASZ II
Women	41	small urban	secondary	single	occasionally	high	15-29	WOBASZ II
Women	68	small urban	elementary	married	7/week	high		WOBASZ II
Women	25	small urban	university	single	7/week	moderate	0	WOBASZ II
Women	40	small urban	secondary	married	7/week			WOBASZ II
Women	65	small urban	university	divorced	none	low		WOBASZ II
Women	55	small urban	university	married	2-3/week	low	0	WOBASZ II
Women	43	small urban	university	married	occasionally	low	1-14	WOBASZ II
Women	66	small urban	university	married	4-6/week	low		WOBASZ II
Women	48	small urban	elementary	married	none	moderate	0	WOBASZ II
Women	27	small urban	university	single	2-3/week	moderate	0	WOBASZ II
Women	20	small urban	secondary	single	4-6/week	moderate	15-29	WOBASZ II
Women	37	small urban	secondary	married	none			WOBASZ II
Women	67	small urban	elementary	widowed	none			WOBASZ II
Women	39	small urban	secondary	married	none	moderate	1-14	WOBASZ II
Women	71	small urban	university	married	none	high		WOBASZ II
Women	35	small urban	secondary	married	4-6/week	moderate		WOBASZ II
Women	65	small urban	secondary	single	7/week	low		WOBASZ II
Women	38	small urban	university	married	occasionally	low	0	WOBASZ II
Women	38	small urban	secondary	married	none			WOBASZ II
Women	26	small urban	university	single	2-3/week	moderate	0	WOBASZ II
Women	73	small urban	elementary	widowed	7/week			WOBASZ II
Women	47	small urban	secondary	married	none			WOBASZ II
Women	22	small urban	secondary	single	4-6/week	moderate	0	WOBASZ II
Women	32	small urban	secondary	married	2-3/week	low		WOBASZ II
Women	34	small urban	university	married	none	low	0	WOBASZ II
Women	50	small urban	secondary	married	none			WOBASZ II
Women	33	small urban	elementary	married	7/week			WOBASZ II
Women	51	small urban	secondary	married	none			WOBASZ II
Women	37	small urban	secondary	married	none	high		WOBASZ II
Men	44	large urban	secondary	single	none	low	0	WOBASZ II
Men	67	large urban	secondary	married	7/week	high		WOBASZ II
Men	38	large urban	secondary	married	2-3/week	moderate	0	WOBASZ II
Men	54	large urban	secondary	married	occasionally	high	0	WOBASZ II
Men	44	large urban	secondary	married	none	moderate	0	WOBASZ II
Men	52	large urban	university	single	2-3/week	low	0	WOBASZ II
Men	22	large urban	university	single	4-6/week	moderate	0	WOBASZ II
Men	61	large urban	university	married	none	low		WOBASZ II
Men	39	large urban	secondary	married	none	high	0	WOBASZ II
Men	46	large urban	secondary	married	none	low	0	WOBASZ II
Men	40	large urban	university	married	occasionally	moderate	0	WOBASZ II
Men	47	large urban	secondary	married	none	high	0	WOBASZ II
Men	59	large urban	secondary	married	none	high	0	WOBASZ II
Men	57	large urban	secondary	married	4-6/week	moderate	1-14	WOBASZ II
Men	49	large urban	university	married	4-6/week	low	0	WOBASZ II
Men	57	large urban	secondary	married	occasionally	low	0	WOBASZ II
Men	75	large urban	secondary	widowed	none	high		WOBASZ II
Men	38	large urban	elementary	divorced	none	high		WOBASZ II
Women	61	large urban	secondary	married	none	moderate		WOBASZ II
Women	54	large urban	secondary	married	none	low	0	WOBASZ II
Women	61	large urban	secondary	married	7/week	moderate		WOBASZ II
Women	64	large urban	university	single	2-3/week	low		WOBASZ II
Women	56	large urban	university	married	7/week	low	0	WOBASZ II
Women	46	large urban	secondary	married	none	high	1-14	WOBASZ II
Women	52	large urban	secondary	married	none	low	0	WOBASZ II
Women	20	large urban	university	single	occasionally		0	WOBASZ II
Women	73	large urban	university	married	none	low		WOBASZ II
Women	59	large urban	secondary	married	occasionally	high		WOBASZ II
Women	23	large urban	university	single	2-3/week	moderate		WOBASZ II
Women	64	large urban	university	married	2-3/week	high		WOBASZ II
Women	45	large urban	university	single	occasionally	moderate	0	WOBASZ II
Men	40	large urban	university	married	4-6/week	low		WOBASZ II
Men	34	large urban	secondary	married	none	moderate	0	WOBASZ II
Men	42	large urban	secondary	married	none	low	0	WOBASZ II
Men	52	large urban	secondary	married	none	low	0	WOBASZ II
Men	63	large urban	secondary	divorced	7/week	high		WOBASZ II
Men	60	large urban	secondary	married	occasionally	moderate		WOBASZ II
Men	42	large urban	secondary	married	2-3/week	high	0	WOBASZ II
Men	36	large urban	secondary	married	none	high	0	WOBASZ II
Men	32	large urban	university	single	7/week	low	0	WOBASZ II
Men	66	large urban	secondary	married	4-6/week	moderate		WOBASZ II
Men	39	large urban	university	married	2-3/week	low	15-29	WOBASZ II
Men	43	large urban	secondary	married	2-3/week	moderate	0	WOBASZ II
Men	22	large urban	university	single	4-6/week		0	WOBASZ II
Men	67	large urban	secondary	married	7/week	high		WOBASZ II
Women	40	large urban	university	married	occasionally	moderate	0	WOBASZ II
Women	57	large urban	secondary	married	7/week	high		WOBASZ II
Women	56	large urban	elementary	married	7/week	moderate		WOBASZ II
Women	40	large urban	secondary	married	2-3/week	high		WOBASZ II
Women	33	large urban	university	married	none	low	1-14	WOBASZ II
Women	48	large urban	secondary	married	none	high	15-29	WOBASZ II
Women	52	large urban	secondary	married	none	high	0	WOBASZ II
Women	67	large urban	university	married	none	moderate		WOBASZ II
Men	49	large urban	university	married	occasionally	moderate		WOBASZ II
Men	61	large urban	secondary	single	occasionally	low		WOBASZ II
Men	59	large urban	secondary	widowed	7/week	low	0	WOBASZ II
Men	44	large urban	university	married	occasionally	moderate		WOBASZ II
Men	69	large urban	secondary	married	occasionally	high		WOBASZ II
Men	48	large urban	secondary	married	occasionally	high	0	WOBASZ II
Men	20	large urban	university	single	2-3/week		0	WOBASZ II
Men	64	large urban	secondary	widowed	2-3/week	high		WOBASZ II
Men	58	large urban	secondary	married	none	high	0	WOBASZ II
Men	34	large urban	university	married	occasionally	low	0	WOBASZ II
Men	53	large urban	secondary	married	occasionally	high	0	WOBASZ II
Men	52	large urban	elementary	single	none			WOBASZ II
Men	57	large urban	secondary	married	none	high	0	WOBASZ II
Men	43	large urban	university	married	occasionally	low	0	WOBASZ II
Women	48	large urban	university	married	2-3/week	low	0	WOBASZ II
Women	46	large urban	university	single	none	low	15-29	WOBASZ II
Women	53	large urban	university	married	2-3/week	low	0	WOBASZ II
Women	39	large urban	secondary	married	2-3/week			WOBASZ II
Women	53	large urban	university	married	2-3/week	low	0	WOBASZ II
Women	61	large urban	university	married	occasionally	low		WOBASZ II
Women	32	large urban	university	single	7/week	low	0	WOBASZ II
Women	25	large urban	university	married	occasionally	low		WOBASZ II
Women	49	large urban	university	single	occasionally	low	0	WOBASZ II
Women	67	large urban	elementary	married	occasionally	low		WOBASZ II
Men	59	rural	secondary	married	occasionally	high		WOBASZ II
Men	35	rural	university	single	occasionally	low	1-14	WOBASZ II
Men	46	rural	university	married	none	low	1-14	WOBASZ II
Men	55	rural	elementary	married	7/week	high	1-14	WOBASZ II
Men	65	rural	secondary	married	4-6/week	high		WOBASZ II
Men	34	rural	secondary	married	7/week	high	0	WOBASZ II
Men	61	rural	secondary	married	2-3/week	low	1-14	WOBASZ II
Men	56	rural	university	married	2-3/week	low	0	WOBASZ II
Men	58	rural	elementary	widowed	7/week	high		WOBASZ II
Men	36	rural	secondary	married	4-6/week	moderate	0	WOBASZ II
Men	70	rural	secondary	divorced	occasionally	low		WOBASZ II
Men	75	rural	secondary	married	7/week	high		WOBASZ II
Men	70	rural	secondary	married	none	high		WOBASZ II
Men	28	rural	secondary	single	occasionally	high	0	WOBASZ II
Men	53	rural	elementary	married	none	high	0	WOBASZ II
Men	63	rural	elementary	married	7/week	high		WOBASZ II
Men	58	rural	secondary	married	occasionally	moderate	1-14	WOBASZ II
Men	44	rural	elementary	married	occasionally	high	0	WOBASZ II
Men	58	rural	secondary	divorced	2-3/week	high	1-14	WOBASZ II
Men	48	rural	secondary	married	none	low	0	WOBASZ II
Men	43	rural	secondary	married	2-3/week	high	0	WOBASZ II
Men	45	rural	secondary	married	none	low	0	WOBASZ II
Women	42	rural	secondary	married	2-3/week	low	1-14	WOBASZ II
Women	47	rural	secondary	divorced	occasionally	high		WOBASZ II
Women	50	rural	secondary	married	occasionally	low	1-14	WOBASZ II
Women	23	rural	university	single	none	moderate	0	WOBASZ II
Women	26	rural	secondary	single	2-3/week	low	1-14	WOBASZ II
Women	39	rural	secondary	divorced	none	low	15-29	WOBASZ II
Women	48	rural	secondary	married	occasionally	high	1-14	WOBASZ II
Women	54	rural	secondary	divorced	2-3/week	low	1-14	WOBASZ II
Women	33	rural	elementary	divorced	7/week	high		WOBASZ II
Women	59	rural	secondary	married	7/week	high		WOBASZ II
Women	30	rural	elementary	married	occasionally	high	1-14	WOBASZ II
Women	66	rural	secondary	married	2-3/week	low		WOBASZ II
Women	30	rural	secondary	single	none	high		WOBASZ II
Women	34	rural	secondary	married	none	high		WOBASZ II
Women	65	rural	secondary	married	4-6/week	low		WOBASZ II
Women	60	rural	elementary	widowed	occasionally	moderate	15-29	WOBASZ II
Women	48	rural	secondary	divorced	2-3/week	moderate		WOBASZ II
Women	36	rural	elementary	married	none	high		WOBASZ II
Women	62	rural	elementary	widowed	7/week	high		WOBASZ II
Women	67	rural	elementary	widowed	4-6/week	high		WOBASZ II
Women	28	rural	university	married	4-6/week	low		WOBASZ II
Women	63	rural	secondary	married	2-3/week	moderate		WOBASZ II
Women	41	rural	university	married	occasionally	low	15-29	WOBASZ II
Women	66	rural	secondary	married	2-3/week	low		WOBASZ II
Men	35	small urban	secondary	married	occasionally	high	0	WOBASZ II
Men	24	small urban	secondary	single	2-3/week	high	0	WOBASZ II
Men	46	small urban	secondary	married	none	high	0	WOBASZ II
Men	74	small urban	secondary	married	4-6/week	low		WOBASZ II
Men	36	small urban	secondary	married	occasionally	moderate	0	WOBASZ II
Men	56	small urban	secondary	divorced	4-6/week	low	0	WOBASZ II
Men	51	small urban	secondary	married	occasionally	high	0	WOBASZ II
Men	61	small urban	secondary	married	none	low		WOBASZ II
Men	31	small urban	secondary	single	none	moderate	0	WOBASZ II
Men	62	small urban	elementary	married	7/week	high		WOBASZ II
Men	66	small urban	secondary	married	4-6/week	high		WOBASZ II
Men	23	small urban	secondary	single	occasionally	high	15-29	WOBASZ II
Men	59	small urban	secondary	married	none	low		WOBASZ II
Men	24	small urban	university	single	occasionally	high	0	WOBASZ II
Men	40	small urban	secondary	married	none	low	0	WOBASZ II
Men	73	small urban	secondary	married	7/week	low		WOBASZ II
Men	57	small urban	secondary	married	2-3/week	low	0	WOBASZ II
Men	44	small urban	secondary	single	7/week	moderate	0	WOBASZ II
Men	54	small urban	secondary	married	none	high		WOBASZ II
Men	43	small urban	secondary	married	7/week	moderate	15-29	WOBASZ II
Men	71	small urban	university	married	2-3/week	moderate		WOBASZ II
Men	48	small urban	secondary	single	none	high	0	WOBASZ II
Men	64	small urban	secondary	married	2-3/week	low	0	WOBASZ II
Men	69	small urban	secondary	married	4-6/week	high		WOBASZ II
Men	68	small urban	elementary	married	none	low		WOBASZ II
Men	47	small urban	secondary	married	none	high	0	WOBASZ II
Men	45	small urban	university	married	2-3/week	low	0	WOBASZ II
Men	53	small urban	secondary	divorced	2-3/week	low	0	WOBASZ II
Men	37	small urban	secondary	married	4-6/week	low	0	WOBASZ II
Men	24	small urban	secondary	single	occasionally	high	0	WOBASZ II
Men	59	small urban	secondary	married	7/week		0	WOBASZ II
Men	22	small urban	secondary	single	2-3/week	low	0	WOBASZ II
Men	61	small urban	secondary	married	none	high		WOBASZ II
Women	59	small urban	university	married	7/week	high	0	WOBASZ II
Women	39	small urban	secondary	married	none	high	0	WOBASZ II
Women	54	small urban	secondary	married	7/week	high	0	WOBASZ II
Women	46	small urban	university	married	occasionally	high	0	WOBASZ II
Women	48	small urban	secondary	married	none	high		WOBASZ II
Women	28	small urban	secondary	married	none	high	1-14	WOBASZ II
Women	67	small urban	secondary	married	7/week	low		WOBASZ II
Women	64	small urban	secondary	married	none	high		WOBASZ II
Women	42	small urban	university	married	7/week	high	1-14	WOBASZ II
Women	71	small urban	secondary	widowed	4-6/week	high		WOBASZ II
Women	47	small urban	university	married	4-6/week	low	0	WOBASZ II
Women	66	small urban	secondary	widowed	7/week	high		WOBASZ II
Women	67	small urban	secondary	married	4-6/week	low		WOBASZ II
Women	55	small urban	university	married	7/week	low	1-14	WOBASZ II
Women	63	small urban	secondary	married	7/week	high		WOBASZ II
Women	62	small urban	secondary	divorced	4-6/week	high		WOBASZ II
Women	22	small urban	secondary	single	occasionally	low	0	WOBASZ II
Women	75	small urban	elementary	widowed	7/week	high		WOBASZ II
Women	29	small urban	university	married	2-3/week	low	0	WOBASZ II
Women	26	small urban	university	married	occasionally	high	0	WOBASZ II
Women	59	small urban	secondary	widowed	7/week	high		WOBASZ II
Women	32	small urban	university	married	occasionally	moderate	15-29	WOBASZ II
Women	50	small urban	secondary	married	2-3/week	high	0	WOBASZ II
Women	34	small urban	secondary	married	occasionally	low		WOBASZ II
Men	23	small urban	secondary	single	7/week	high	0	WOBASZ II
Men	63	small urban	elementary	married	occasionally	high		WOBASZ II
Men	58	small urban	university	married	2-3/week	low	15-29	WOBASZ II
Men	22	small urban	secondary	single	2-3/week	high	1-14	WOBASZ II
Men	44	small urban	secondary	divorced	occasionally	low	0	WOBASZ II
Men	70	small urban	secondary	married	4-6/week	moderate		WOBASZ II
Men	62	small urban	secondary	married	7/week	low	1-14	WOBASZ II
Men	38	small urban	university	married	none	moderate	0	WOBASZ II
Men	37	small urban	secondary	single	none	high	15-29	WOBASZ II
Men	45	small urban	university	divorced	occasionally	low	0	WOBASZ II
Men	66	small urban	elementary	married	7/week	low		WOBASZ II
Men	47	small urban	secondary	married	4-6/week	low		WOBASZ II
Men	36	small urban	university	divorced	none	high	0	WOBASZ II
Men	67	small urban	secondary	married	occasionally	high		WOBASZ II
Men	42	small urban	secondary	married	none	high	0	WOBASZ II
Men	25	small urban	university	single	occasionally	moderate	0	WOBASZ II
Men	37	small urban	university	married	occasionally	low	0	WOBASZ II
Women	46	small urban	university	divorced	2-3/week	low	0	WOBASZ II
Women	51	small urban	secondary	married	4-6/week	high		WOBASZ II
Women	53	small urban	university	married	none	low	0	WOBASZ II
Women	50	small urban	university	divorced	occasionally	moderate	0	WOBASZ II
Women	27	small urban	university	single	2-3/week	low	0	WOBASZ II
Women	40	small urban	secondary	married	4-6/week	moderate		WOBASZ II
Women	40	small urban	university	single	occasionally	low	>=30	WOBASZ II
Women	33	small urban	secondary	single	4-6/week	high	1-14	WOBASZ II
Women	63	small urban	elementary	widowed	2-3/week	high		WOBASZ II
Women	56	small urban	secondary	married	7/week	high	0	WOBASZ II
Women	74	small urban	secondary	married	4-6/week	high		WOBASZ II
Women	24	small urban	university	single	occasionally	low	0	WOBASZ II
Women	59	small urban	university	married	occasionally	low	0	WOBASZ II
Women	66	small urban	secondary	widowed	none	low		WOBASZ II
Women	41	small urban	university	married	occasionally	low	1-14	WOBASZ II
Women	29	small urban	university	married	none	low		WOBASZ II
Women	39	small urban	university	single	2-3/week	low	1-14	WOBASZ II
Women	34	small urban	secondary	divorced	4-6/week	low	0	WOBASZ II
Women	56	small urban	secondary	widowed	2-3/week	low		WOBASZ II
Women	47	small urban	secondary	widowed	none	high	1-14	WOBASZ II
Men	63	large urban	secondary	married	none	high	0	WOBASZ II
Men	53	large urban	secondary	married	7/week	low		WOBASZ II
Men	38	large urban	secondary	married	none	low	0	WOBASZ II
Men	67	large urban	secondary	divorced	none	low		WOBASZ II
Men	62	large urban	secondary	married	2-3/week	low	>=30	WOBASZ II
Men	32	large urban	university	married	occasionally	low	0	WOBASZ II
Men	68	large urban	secondary	divorced	none			WOBASZ II
Men	56	large urban	university	married	none	moderate	0	WOBASZ II
Men	29	large urban	secondary	married	2-3/week	high	0	WOBASZ II
Men	40	large urban	secondary	married	none	low	0	WOBASZ II
Men	66	large urban	secondary	married	4-6/week	moderate		WOBASZ II
Men	34	large urban	secondary	married	none	low	0	WOBASZ II
Men	33	large urban	secondary	single	4-6/week	high	0	WOBASZ II
Men	75	large urban	elementary	married	7/week	low		WOBASZ II
Men	61	large urban	elementary	married	4-6/week			WOBASZ II
Men	65	large urban	secondary	married	none	low		WOBASZ II
Men	63	large urban	secondary	married	none	high		WOBASZ II
Men	27	large urban	secondary	single	2-3/week	moderate	0	WOBASZ II
Men	59	large urban	secondary	divorced	none	high		WOBASZ II
Women	46	large urban	university	single	occasionally	high	0	WOBASZ II
Women	60	large urban	secondary	widowed	occasionally	high		WOBASZ II
Women	41	large urban	university	married	none	low	0	WOBASZ II
Women	42	large urban	university	married	occasionally	moderate	0	WOBASZ II
Women	59	large urban	secondary	widowed	7/week	low		WOBASZ II
Women	63	large urban	secondary	married	4-6/week	low		WOBASZ II
Women	62	large urban	secondary	married	none	moderate		WOBASZ II
Women	33	large urban	university	single	4-6/week	low	0	WOBASZ II
Women	51	large urban	secondary	married	none	moderate	0	WOBASZ II
Women	52	large urban	university	single	none	low	0	WOBASZ II
Women	43	large urban	secondary	married	none	moderate	0	WOBASZ II
Women	58	large urban	secondary	married	7/week	low	>=30	WOBASZ II
Women	55	large urban	secondary	married	7/week	high	0	WOBASZ II
Women	55	large urban	university	married	none	low	0	WOBASZ II
Women	59	large urban	secondary	widowed	none	low	0	WOBASZ II
Women	47	large urban	secondary	married	2-3/week	moderate	0	WOBASZ II
Women	53	large urban	university	married	none	low	0	WOBASZ II
Women	66	large urban	secondary	married	2-3/week	low		WOBASZ II
Women	57	large urban	secondary	married	none	high	0	WOBASZ II
Women	62	large urban	university	married	2-3/week	low		WOBASZ II
Women	52	large urban	university	married	4-6/week	moderate	0	WOBASZ II
Women	36	large urban	university	divorced	2-3/week	low	0	WOBASZ II
Women	47	large urban	university	married	none	moderate	0	WOBASZ II
Women	35	large urban	university	married	occasionally	low	0	WOBASZ II
Women	58	large urban	university	married	occasionally	low	0	WOBASZ II
Women	64	large urban	secondary	widowed	none	low		WOBASZ II
Women	40	large urban	university	married	2-3/week	low	0	WOBASZ II
Women	27	large urban	university	single	4-6/week	low	1-14	WOBASZ II
Women	45	large urban	university	married	2-3/week	low	0	WOBASZ II
Women	41	large urban	university	married	occasionally	moderate	0	WOBASZ II
Women	34	large urban	elementary	divorced	none			WOBASZ II
Women	30	large urban	university	married	none	low	0	WOBASZ II
Men	58	large urban	secondary	single	none	high	0	WOBASZ II
Men	55	large urban	university	married	7/week	low	15-29	WOBASZ II
Men	60	large urban	secondary	married	2-3/week	high		WOBASZ II
Men	42	large urban	university	married	2-3/week	low	0	WOBASZ II
Men	55	large urban	secondary	married	7/week	low	0	WOBASZ II
Men	47	large urban	secondary	married	none	high	0	WOBASZ II
Men	28	large urban	university	married	2-3/week	low	0	WOBASZ II
Men	73	large urban	secondary	married	occasionally	low		WOBASZ II
Men	44	large urban	secondary	married	none	high	0	WOBASZ II
Men	45	large urban	university	married	2-3/week	low	0	WOBASZ II
Men	43	large urban	university	married	2-3/week	low	0	WOBASZ II
Men	32	large urban	secondary	married	4-6/week	high	0	WOBASZ II
Men	47	large urban	university	married	2-3/week	low	0	WOBASZ II
Men	42	large urban	university	married	2-3/week	low	0	WOBASZ II
Men	22	large urban	secondary	single	7/week		0	WOBASZ II
Men	56	large urban	secondary	married	4-6/week	high	0	WOBASZ II
Men	57	large urban	secondary	married	7/week	high	0	WOBASZ II
Men	50	large urban	university	married	4-6/week	low		WOBASZ II
Men	35	large urban	secondary	single	none	moderate	0	WOBASZ II
Men	26	large urban	university	single	4-6/week	moderate	0	WOBASZ II
Men	63	large urban	secondary	married	none	high		WOBASZ II
Men	62	large urban	university	married	none	low	0	WOBASZ II
Men	68	large urban	secondary	married	2-3/week	low		WOBASZ II
Men	28	large urban	university	single	2-3/week	low	0	WOBASZ II
Men	32	large urban	university	married	none	moderate	0	WOBASZ II
Men	43	large urban	university	married	7/week	low	0	WOBASZ II
Men	66	large urban	secondary	married	occasionally	moderate		WOBASZ II
Men	30	large urban	university	single	7/week	moderate	15-29	WOBASZ II
Men	66	large urban	elementary	married	occasionally	high		WOBASZ II
Men	64	large urban	secondary	married	occasionally	moderate	0	WOBASZ II
Men	42	large urban	university	married	2-3/week	low	0	WOBASZ II
Men	38	large urban	university	married	2-3/week	low		WOBASZ II
Men	32	large urban	university	married	2-3/week		1-14	WOBASZ II
Men	56	large urban	university	married	none	moderate	0	WOBASZ II
Men	33	large urban	secondary	single	4-6/week	moderate	15-29	WOBASZ II
Women	38	large urban	university	married	occasionally	high	1-14	WOBASZ II
Women	55	large urban	secondary	divorced	none	high	0	WOBASZ II
Women	38	large urban	university	married	none	high	0	WOBASZ II
Women	50	large urban	university	divorced	occasionally	moderate	0	WOBASZ II
Women	62	large urban	elementary	widowed	none	high		WOBASZ II
Women	54	large urban	secondary	married	2-3/week	low	0	WOBASZ II
Women	23	large urban	university	single	2-3/week	high	0	WOBASZ II
Women	25	large urban	secondary	single	occasionally		0	WOBASZ II
Women	43	large urban	university	married	occasionally	moderate	0	WOBASZ II
Women	25	large urban	university	single	4-6/week	low	>=30	WOBASZ II
Women	40	large urban	university	married	2-3/week	low	0	WOBASZ II
Women	63	large urban	secondary	married	4-6/week	low		WOBASZ II
Women	60	large urban	secondary	widowed	2-3/week	moderate		WOBASZ II
Women	48	large urban	university	married	2-3/week	moderate		WOBASZ II
Women	35	large urban	secondary	married	2-3/week	moderate	0	WOBASZ II
Women	33	large urban	university	single	2-3/week	low	1-14	WOBASZ II
Women	31	large urban	university	married	4-6/week	low	0	WOBASZ II
Women	47	large urban	secondary	married	none	high	0	WOBASZ II
Women	54	large urban	secondary	married	none	moderate	0	WOBASZ II
Women	27	large urban	university	married	none	low	15-29	WOBASZ II
Women	58	large urban	secondary	married	2-3/week	moderate		WOBASZ II
Women	48	large urban	secondary	married	7/week	moderate	1-14	WOBASZ II
Women	42	large urban	university	married	occasionally	low	0	WOBASZ II
Women	50	large urban	university	married	4-6/week	low	0	WOBASZ II
Women	38	large urban	university	married	7/week	moderate	0	WOBASZ II
Women	32	large urban	university	married	2-3/week	low	0	WOBASZ II
Women	64	large urban	secondary	married	7/week	low		WOBASZ II
Women	24	large urban	university	single	occasionally	low	0	WOBASZ II
Women	42	large urban	university	married	occasionally	moderate	0	WOBASZ II
Women	62	large urban	secondary	married	7/week	low		WOBASZ II
Women	65	large urban	secondary	married	7/week	high		WOBASZ II
Women	54	large urban	secondary	married	7/week	high		WOBASZ II
Women	31	large urban	university	married	2-3/week	low		WOBASZ II
Women	61	large urban	secondary	widowed	none	moderate		WOBASZ II
Women	33	large urban	university	single	4-6/week	moderate		WOBASZ II
Men	34	rural	university	married	none	low	0	WOBASZ II
Men	30	rural	secondary	married	4-6/week	moderate	0	WOBASZ II
Men	64	rural	elementary	married	none			WOBASZ II
Men	53	rural	secondary	married	none			WOBASZ II
Men	54	rural	secondary	married	none	low		WOBASZ II
Men	29	rural	secondary	married	none	low	0	WOBASZ II
Men	28	rural	secondary	single	none	high	0	WOBASZ II
Men	43	rural	secondary	single	none	high		WOBASZ II
Men	39	rural	secondary	single	none	moderate	0	WOBASZ II
Men	60	rural	secondary	married	none	high		WOBASZ II
Men	53	rural	university	married	none	low	0	WOBASZ II
Men	47	rural	university	married	none	low	0	WOBASZ II
Men	58	rural	secondary	married	none	high		WOBASZ II
Men	66	rural	secondary	widowed	none	moderate		WOBASZ II
Men	31	rural	elementary	married	2-3/week	high		WOBASZ II
Men	58	rural	secondary	married	none			WOBASZ II
Women	40	rural	university	married	none	moderate	0	WOBASZ II
Women	27	rural	secondary	married	none			WOBASZ II
Women	64	rural	elementary	married	none			WOBASZ II
Women	39	rural	university	married	none	moderate		WOBASZ II
Women	61	rural	elementary	married	4-6/week			WOBASZ II
Women	68	rural	secondary	married	none	moderate		WOBASZ II
Women	59	rural	secondary	married	none	moderate		WOBASZ II
Women	53	rural	secondary	married	occasionally	moderate	0	WOBASZ II
Women	58	rural	university	married	none	high		WOBASZ II
Women	57	rural	elementary	widowed	2-3/week			WOBASZ II
Women	38	rural	secondary	married	none	moderate	0	WOBASZ II
Women	63	rural	secondary	married	none			WOBASZ II
Women	34	rural	secondary	married	none			WOBASZ II
Women	36	rural	university	divorced	7/week	low	0	WOBASZ II
Women	37	rural	secondary	married	none	high		WOBASZ II
Women	50	rural	university	married	none	low	1-14	WOBASZ II
Women	66	rural	secondary	widowed	none	low		WOBASZ II
Women	59	rural	secondary	married	none			WOBASZ II
Women	35	rural	secondary	married	none	low	0	WOBASZ II
Women	39	rural	secondary	married	7/week			WOBASZ II
Women	69	rural	elementary	widowed	none			WOBASZ II
Women	23	rural	university	single	7/week	moderate	0	WOBASZ II
Women	52	rural	secondary	married	2-3/week			WOBASZ II
Women	33	rural	secondary	married	none	moderate	15-29	WOBASZ II
Women	38	rural	secondary	married	4-6/week	moderate	0	WOBASZ II
Women	41	rural	university	widowed	none	low	0	WOBASZ II
Women	63	rural	secondary	married	none			WOBASZ II
Men	44	small urban	secondary	married	7/week	high	1-14	WOBASZ II
Men	37	small urban	secondary	married	7/week	high	0	WOBASZ II
Men	21	small urban	university	single	2-3/week	moderate	0	WOBASZ II
Men	22	small urban	university	single	none	high	0	WOBASZ II
Men	44	small urban	secondary	married	7/week	low	0	WOBASZ II
Men	54	small urban	secondary	married	4-6/week	low		WOBASZ II
Men	35	small urban	secondary	divorced	4-6/week	high		WOBASZ II
Men	48	small urban	secondary	married	none	high	0	WOBASZ II
Men	57	small urban	secondary	married	none	high	0	WOBASZ II
Men	40	small urban	university	married	none	low		WOBASZ II
Men	58	small urban	secondary	married	7/week	high		WOBASZ II
Men	51	small urban	secondary	married	7/week	high	0	WOBASZ II
Men	55	small urban	secondary	married	occasionally	low	0	WOBASZ II
Men	37	small urban	university	married	2-3/week	low	0	WOBASZ II
Men	25	small urban	secondary	married	none	high	0	WOBASZ II
Men	42	small urban	secondary	married	none	high	0	WOBASZ II
Men	43	small urban	secondary	married	none	low		WOBASZ II
Men	46	small urban	secondary	single	none	low	1-14	WOBASZ II
Men	63	small urban	elementary	married	none	high		WOBASZ II
Men	25	small urban	secondary	married	7/week	low	0	WOBASZ II
Men	38	small urban	elementary	single	4-6/week			WOBASZ II
Men	39	small urban	secondary	married	none	high	0	WOBASZ II
Men	35	small urban	secondary	single	occasionally			WOBASZ II
Men	52	small urban	secondary	single	none	high		WOBASZ II
Men	56	small urban	secondary	married	occasionally	high	0	WOBASZ II
Men	26	small urban	university	single	2-3/week	low	0	WOBASZ II
Men	41	small urban	secondary	single	occasionally	moderate	0	WOBASZ II
Women	46	small urban	elementary	widowed	none	high	1-14	WOBASZ II
Women	59	small urban	university	married	none	low		WOBASZ II
Women	57	small urban	university	widowed	7/week	low		WOBASZ II
Women	53	small urban	secondary	married	occasionally	low	1-14	WOBASZ II
Women	68	small urban	elementary	widowed	none	moderate		WOBASZ II
Women	55	small urban	university	married	occasionally	low	0	WOBASZ II
Women	71	small urban	secondary	married	4-6/week	low		WOBASZ II
Women	40	small urban	secondary	married	occasionally	low	1-14	WOBASZ II
Women	25	small urban	university	single	2-3/week	low		WOBASZ II
Women	58	small urban	secondary	married	none	low		WOBASZ II
Women	39	small urban	university	married	occasionally	low	0	WOBASZ II
Women	30	small urban	university	married	7/week	moderate		WOBASZ II
Women	63	small urban	secondary	married	2-3/week	moderate		WOBASZ II
Women	43	small urban	university	single	2-3/week	moderate	15-29	WOBASZ II
Women	74	small urban	elementary	married	2-3/week	moderate		WOBASZ II
Women	41	small urban	secondary	married	occasionally			WOBASZ II
Women	44	small urban	elementary	married	2-3/week	high		WOBASZ II
Women	20	small urban	university	single	2-3/week		0	WOBASZ II
Women	21	small urban	secondary	single	4-6/week	moderate	0	WOBASZ II
Women	60	small urban	secondary	married	7/week	low		WOBASZ II
Women	66	small urban	elementary	married	4-6/week			WOBASZ II
Women	69	small urban	secondary	divorced	7/week	high		WOBASZ II
Women	43	small urban	university	married	none	low	0	WOBASZ II
Women	31	small urban	secondary	married	none	high		WOBASZ II
Women	61	small urban	secondary	married	none	high		WOBASZ II
Women	42	small urban	secondary	married	none	low		WOBASZ II
Women	75	small urban	elementary	married	none			WOBASZ II
Women	41	small urban	secondary	married	none	moderate	0	WOBASZ II
Women	21	small urban	secondary	single	2-3/week		0	WOBASZ II
Women	73	small urban	secondary	widowed	none	low		WOBASZ II
Women	38	small urban	university	single	4-6/week	low	0	WOBASZ II
Women	33	small urban	university	married	none	low		WOBASZ II
Women	69	small urban	elementary	widowed	none			WOBASZ II
Women	27	small urban	secondary	married	occasionally	high	0	WOBASZ II
Women	62	small urban	secondary	married	none	low		WOBASZ II
Women	50	small urban	university	divorced	7/week	moderate	0	WOBASZ II
Women	33	small urban	university	married	occasionally	low		WOBASZ II
Women	62	small urban	secondary	married	7/week	low		WOBASZ II
Women	64	small urban	university	widowed	none	low		WOBASZ II
Women	35	small urban	secondary	married	4-6/week	low		WOBASZ II
Women	36	small urban	university	married	occasionally	low	0	WOBASZ II
Women	28	small urban	university	married	none	high		WOBASZ II
Men	69	small urban	elementary	divorced	7/week	high		WOBASZ II
Men	59	small urban	secondary	married	7/week	high	0	WOBASZ II
Men	52	small urban	secondary	single	none	low	0	WOBASZ II
Men	60	small urban	secondary	married	none	moderate	0	WOBASZ II
Men	53	small urban	secondary	married	7/week	low	0	WOBASZ II
Men	71	small urban	elementary	widowed	none	moderate		WOBASZ II
Men	37	small urban	secondary	divorced	7/week	high		WOBASZ II
Women	58	small urban	elementary	married	none	high	0	WOBASZ II
Women	61	small urban	elementary	married	none	low		WOBASZ II
Women	37	small urban	secondary	married	none	low		WOBASZ II
Women	49	small urban	secondary	married	none	low	0	WOBASZ II
Women	32	small urban	university	married	none	low	0	WOBASZ II
Women	70	small urban	elementary	married	2-3/week			WOBASZ II
Women	51	small urban	elementary	married	7/week	high	0	WOBASZ II
Women	33	small urban	secondary	married	occasionally	low	0	WOBASZ II
Women	73	small urban	university	widowed	none	moderate		WOBASZ II
Women	62	small urban	secondary	married	none	moderate		WOBASZ II
Women	54	small urban	university	married	none	moderate	15-29	WOBASZ II
Women	28	small urban	secondary	single	occasionally	moderate		WOBASZ II
Women	25	small urban	university	single	2-3/week	moderate	0	WOBASZ II
Women	70	small urban	elementary	widowed	7/week	high		WOBASZ II
Men	57	large urban	secondary	divorced	none	high	0	WOBASZ II
Men	40	large urban	secondary	married	occasionally	high	0	WOBASZ II
Men	45	large urban	secondary	married	occasionally	moderate	0	WOBASZ II
Men	53	large urban	secondary	married	none	high	0	WOBASZ II
Men	20	large urban	secondary	single	2-3/week		0	WOBASZ II
Men	69	large urban	secondary	married	occasionally	high		WOBASZ II
Men	61	large urban	secondary	married	2-3/week	low		WOBASZ II
Men	56	large urban	secondary	married	occasionally	low	0	WOBASZ II
Men	34	large urban	secondary	married	occasionally	low	0	WOBASZ II
Men	35	large urban	secondary	single	none	high	0	WOBASZ II
Men	61	large urban	secondary	married	2-3/week	high		WOBASZ II
Men	43	large urban	university	married	2-3/week	low	0	WOBASZ II
Men	26	large urban	university	single	4-6/week	low	0	WOBASZ II
Men	41	large urban	secondary	married	occasionally	low	1-14	WOBASZ II
Men	29	large urban	university	married	2-3/week	low	0	WOBASZ II
Men	72	large urban	secondary	married	none	low		WOBASZ II
Men	47	large urban	secondary	married	none	moderate	1-14	WOBASZ II
Men	44	large urban	secondary	married	2-3/week	high	0	WOBASZ II
Men	67	large urban	secondary	married	4-6/week	low		WOBASZ II
Men	51	large urban	elementary	married	none	high		WOBASZ II
Men	23	large urban	secondary	single	occasionally	high	0	WOBASZ II
Men	32	large urban	secondary	single	none	low	0	WOBASZ II
Men	65	large urban	secondary	married	2-3/week	high		WOBASZ II
Men	38	large urban	university	married	none	low	0	WOBASZ II
Men	23	large urban	secondary	single	none	low	0	WOBASZ II
Men	25	large urban	university	married	2-3/week	moderate	0	WOBASZ II
Men	24	large urban	secondary	single	2-3/week	high		WOBASZ II
Men	42	large urban	university	divorced	7/week	high	0	WOBASZ II
Women	37	large urban	university	married	none	low	0	WOBASZ II
Women	36	large urban	secondary	married	7/week	low	1-14	WOBASZ II
Women	25	large urban	university	married	2-3/week	moderate	15-29	WOBASZ II
Women	50	large urban	secondary	married	occasionally	low	0	WOBASZ II
Women	55	large urban	secondary	married	none	low	0	WOBASZ II
Women	33	large urban	university	married	2-3/week	low	0	WOBASZ II
Women	31	large urban	secondary	married	occasionally	low		WOBASZ II
Women	54	large urban	secondary	married	2-3/week	high	0	WOBASZ II
Women	64	large urban	secondary	widowed	none	low		WOBASZ II
Women	69	large urban	elementary	married	none			WOBASZ II
Women	29	large urban	secondary	married	none	low	0	WOBASZ II
Women	57	large urban	secondary	married	none	low		WOBASZ II
Women	47	large urban	university	divorced	occasionally	low	15-29	WOBASZ II
Women	54	large urban	secondary	married	none	high	1-14	WOBASZ II
Women	23	large urban	university	single	4-6/week	low	0	WOBASZ II
Women	43	large urban	university	married	2-3/week	low	1-14	WOBASZ II
Women	56	large urban	secondary	married	occasionally	high	0	WOBASZ II
Women	70	large urban	secondary	widowed	occasionally	low		WOBASZ II
Women	72	large urban	secondary	married	none	low		WOBASZ II
Women	44	large urban	secondary	married	7/week	low	0	WOBASZ II
Women	45	large urban	secondary	married	occasionally	high	15-29	WOBASZ II
Women	51	large urban	university	married	2-3/week	low	15-29	WOBASZ II
Women	28	large urban	university	married	none	moderate	1-14	WOBASZ II
Women	33	large urban	university	married	occasionally	low	0	WOBASZ II
Men	41	large urban	secondary	married	occasionally	low	0	WOBASZ II
Men	28	large urban	university	married	none	moderate	0	WOBASZ II
Men	61	large urban	secondary	married	none	low		WOBASZ II
Men	66	large urban	elementary	divorced	none	high		WOBASZ II
Men	62	large urban	secondary	widowed	4-6/week	moderate		WOBASZ II
Men	29	large urban	university	single	2-3/week	moderate	0	WOBASZ II
Men	31	large urban	secondary	married	none	high	0	WOBASZ II
Men	50	large urban	secondary	divorced	2-3/week	high		WOBASZ II
Men	57	large urban	elementary	single	none			WOBASZ II
Men	47	large urban	secondary	divorced	4-6/week	moderate	0	WOBASZ II
Men	74	large urban	elementary	widowed	none	moderate	>=30	WOBASZ II
Men	45	large urban	secondary	single	occasionally	low	0	WOBASZ II
Women	40	large urban	secondary	divorced	4-6/week	high	15-29	WOBASZ II
Women	58	large urban	secondary	divorced	none	moderate		WOBASZ II
Women	65	large urban	secondary	married	none	low		WOBASZ II
Women	71	large urban	elementary	widowed	7/week	moderate		WOBASZ II
Women	35	large urban	university	married	7/week	high		WOBASZ II
Women	34	large urban	secondary	single	occasionally	high	1-14	WOBASZ II
Women	66	large urban	university	married	7/week	low		WOBASZ II
Women	58	large urban	secondary	married	7/week	low		WOBASZ II
Women	62	large urban	secondary	married	2-3/week	moderate	0	WOBASZ II
Women	49	large urban	university	single	none	moderate		WOBASZ II
Women	74	large urban	secondary	single	none	moderate	0	WOBASZ II
Women	68	large urban	elementary	widowed	7/week	moderate		WOBASZ II
Women	65	large urban	secondary	widowed	7/week	low		WOBASZ II
Women	34	large urban	secondary	married	none	low	0	WOBASZ II
Women	52	large urban	elementary	married	none	low		WOBASZ II
Women	75	large urban	secondary	widowed	4-6/week	low		WOBASZ II
Men	67	large urban	secondary	married	7/week	low		WOBASZ II
Men	51	large urban	university	married	none	low	>=30	WOBASZ II
Men	43	large urban	secondary	married	occasionally	low	0	WOBASZ II
Men	36	large urban	university	married	occasionally	moderate	>=30	WOBASZ II
Men	34	large urban	secondary	married	occasionally	high	>=30	WOBASZ II
Men	44	large urban	secondary	married	2-3/week	high	0	WOBASZ II
Men	63	large urban	secondary	married	7/week	moderate		WOBASZ II
Men	49	large urban	university	married	4-6/week	moderate	0	WOBASZ II
Men	57	large urban	secondary	married	occasionally	high	0	WOBASZ II
Men	61	large urban	secondary	married	none	low		WOBASZ II
Men	43	large urban	university	married	occasionally	low	0	WOBASZ II
Men	32	large urban	elementary	single	4-6/week	high		WOBASZ II
Men	31	large urban	secondary	single	none			WOBASZ II
Men	54	large urban	secondary	widowed	none	high		WOBASZ II
Men	34	large urban	university	married	occasionally	moderate	15-29	WOBASZ II
Men	60	large urban	elementary	married	occasionally	low	0	WOBASZ II
Men	51	large urban	university	married	occasionally	low	0	WOBASZ II
Men	47	large urban	secondary	married	none	moderate	0	WOBASZ II
Men	23	large urban	secondary	single	none		0	WOBASZ II
Men	31	large urban	university	married	occasionally	low	0	WOBASZ II
Men	25	large urban	secondary	single	4-6/week	high	0	WOBASZ II
Men	63	large urban	secondary	married	none	moderate	0	WOBASZ II
Men	24	large urban	university	single	occasionally	low		WOBASZ II
Men	26	large urban	secondary	single	7/week	low	0	WOBASZ II
Women	59	large urban	secondary	married	none	low		WOBASZ II
Women	50	large urban	secondary	married	none	moderate	0	WOBASZ II
Women	51	large urban	elementary	married	none	high	0	WOBASZ II
Women	51	large urban	secondary	single	none	moderate	15-29	WOBASZ II
Women	26	large urban	university	single	occasionally	low	1-14	WOBASZ II
Women	30	large urban	university	single	none	low	>=30	WOBASZ II
Women	49	large urban	university	divorced	none	low		WOBASZ II
Women	58	large urban	university	married	occasionally	low	0	WOBASZ II
Women	55	large urban	secondary	divorced	none	moderate	1-14	WOBASZ II
Women	55	large urban	secondary	married	4-6/week	moderate		WOBASZ II
Women	24	large urban	university	single	2-3/week	moderate	0	WOBASZ II
Women	53	large urban	university	married	2-3/week	low	0	WOBASZ II
Women	23	large urban	secondary	single	occasionally		0	WOBASZ II
Women	40	large urban	secondary	married	none	low		WOBASZ II
Women	39	large urban	university	married	occasionally	low	0	WOBASZ II
Women	31	large urban	university	single	none	low	15-29	WOBASZ II
Women	64	large urban	elementary	widowed	none	high		WOBASZ II
Women	48	large urban	secondary	married	none	moderate		WOBASZ II
Women	52	large urban	secondary	married	occasionally	high	0	WOBASZ II
Women	48	large urban	secondary	married	none	low		WOBASZ II
Women	41	large urban	secondary	married	occasionally	low	0	WOBASZ II
Women	65	large urban	secondary	married	2-3/week	low		WOBASZ II
Women	55	large urban	university	married	occasionally	low	>=30	WOBASZ II
Women	42	large urban	secondary	married	none	moderate	0	WOBASZ II
Men	43	rural	secondary	married	none	low		WOBASZ II
Men	61	rural	secondary	married	none	high		WOBASZ II
Men	24	rural	university	single	4-6/week	moderate	0	WOBASZ II
Men	41	rural	secondary	married	none	high		WOBASZ II
Men	47	rural	secondary	married	none	high	0	WOBASZ II
Men	25	rural	secondary	married	4-6/week	high		WOBASZ II
Men	31	rural	secondary	married	none	high	0	WOBASZ II
Men	25	rural	university	single	occasionally	moderate	0	WOBASZ II
Men	52	rural	secondary	single	none	high		WOBASZ II
Men	50	rural	secondary	single	2-3/week	high		WOBASZ II
Men	41	rural	secondary	married	none	high		WOBASZ II
Men	39	rural	secondary	single	occasionally	high		WOBASZ II
Men	22	rural	secondary	single	none		0	WOBASZ II
Men	39	rural	secondary	married	none	moderate		WOBASZ II
Men	48	rural	secondary	married	none	moderate	0	WOBASZ II
Men	42	rural	elementary	single	none			WOBASZ II
Men	56	rural	secondary	married	none	moderate	0	WOBASZ II
Men	35	rural	secondary	married	none	low	0	WOBASZ II
Men	49	rural	secondary	married	none	high	0	WOBASZ II
Men	46	rural	secondary	married	none	high	0	WOBASZ II
Men	60	rural	secondary	married	7/week	high		WOBASZ II
Men	36	rural	secondary	married	none	moderate	0	WOBASZ II
Men	32	rural	university	married	none			WOBASZ II
Men	50	rural	secondary	married	7/week	low	15-29	WOBASZ II
Men	53	rural	secondary	single	4-6/week	high	0	WOBASZ II
Men	28	rural	university	married	2-3/week	moderate	0	WOBASZ II
Men	35	rural	secondary	married	occasionally	low	0	WOBASZ II
Men	49	rural	secondary	married	7/week	high		WOBASZ II
Men	20	rural	secondary	single	none	high	0	WOBASZ II
Women	72	rural	elementary	married	none			WOBASZ II
Women	43	rural	secondary	divorced	none	high		WOBASZ II
Women	42	rural	university	married	none	moderate	0	WOBASZ II
Women	38	rural	secondary	married	2-3/week	high		WOBASZ II
Women	58	rural	secondary	married	none	high		WOBASZ II
Women	69	rural	elementary	widowed	occasionally			WOBASZ II
Women	55	rural	university	married	none	low	0	WOBASZ II
Women	49	rural	university	widowed	2-3/week	low	0	WOBASZ II
Women	26	rural	secondary	married	2-3/week	moderate		WOBASZ II
Women	46	rural	secondary	married	none	high		WOBASZ II
Women	27	rural	university	single	none	low		WOBASZ II
Women	33	rural	secondary	married	2-3/week	high		WOBASZ II
Women	74	rural	secondary	married	none			WOBASZ II
Women	39	rural	secondary	married	7/week	moderate		WOBASZ II
Women	33	rural	university	single	7/week			WOBASZ II
Women	21	rural	university	single	occasionally	high	0	WOBASZ II
Women	53	rural	secondary	widowed	none			WOBASZ II
Women	75	rural	elementary	married	none			WOBASZ II
Women	37	rural	university	married	occasionally	low	0	WOBASZ II
Women	44	rural	secondary	married	none			WOBASZ II
Women	26	rural	university	married	none	low	0	WOBASZ II
Women	21	rural	secondary	single	2-3/week		0	WOBASZ II
Women	26	rural	university	married	occasionally	low		WOBASZ II
Women	26	rural	university	single	occasionally	low	0	WOBASZ II
Women	36	rural	secondary	divorced	none	high		WOBASZ II
Women	20	rural	secondary	single	occasionally		0	WOBASZ II
Women	74	rural	elementary	widowed	7/week			WOBASZ II
Women	40	rural	secondary	married	7/week	high		WOBASZ II
Women	50	rural	secondary	married	none			WOBASZ II
Women	61	rural	university	divorced	7/week	moderate		WOBASZ II
Women	38	rural	secondary	married	none	high		WOBASZ II
Women	67	rural	secondary	married	4-6/week	low		WOBASZ II
Women	48	rural	secondary	married	none	high	15-29	WOBASZ II
Women	39	rural	secondary	married	2-3/week	high		WOBASZ II
Women	23	rural	secondary	married	none	moderate	0	WOBASZ II
Women	52	rural	secondary	married	none	high		WOBASZ II
Women	47	rural	secondary	married	2-3/week	low		WOBASZ II
Women	46	rural	university	married	none	moderate	1-14	WOBASZ II
Women	53	rural	secondary	married	occasionally	moderate	0	WOBASZ II
Women	29	rural	secondary	married	none	low		WOBASZ II
Men	28	rural	elementary	married	7/week			WOBASZ II
Men	36	rural	secondary	married	occasionally	high		WOBASZ II
Men	22	rural	secondary	single	none	high	0	WOBASZ II
Men	62	rural	secondary	divorced	2-3/week	low		WOBASZ II
Men	72	rural	elementary	single	none	high		WOBASZ II
Men	43	rural	secondary	married	none	low		WOBASZ II
Men	55	rural	secondary	married	occasionally	moderate		WOBASZ II
Men	65	rural	elementary	married	4-6/week	high		WOBASZ II
Men	51	rural	secondary	single	none	moderate		WOBASZ II
Men	24	rural	secondary	single	2-3/week	low	0	WOBASZ II
Men	62	rural	elementary	single	4-6/week	high		WOBASZ II
Men	37	rural	secondary	married	none	moderate	1-14	WOBASZ II
Men	42	rural	secondary	married	occasionally	high	0	WOBASZ II
Men	52	rural	secondary	married	none	high	0	WOBASZ II
Men	22	rural	university	single	4-6/week		0	WOBASZ II
Men	48	rural	secondary	married	none	high	0	WOBASZ II
Men	59	rural	elementary	widowed	none	high		WOBASZ II
Men	74	rural	elementary	married	none	high		WOBASZ II
Men	45	rural	elementary	married	occasionally	low	0	WOBASZ II
Men	58	rural	secondary	married	7/week	high	1-14	WOBASZ II
Men	69	rural	secondary	married	occasionally	high		WOBASZ II
Men	59	rural	elementary	married	none			WOBASZ II
Men	73	rural	elementary	married	none	moderate		WOBASZ II
Men	37	rural	elementary	married	none	high	0	WOBASZ II
Men	28	rural	secondary	married	none	high	0	WOBASZ II
Men	59	rural	elementary	married	none	high		WOBASZ II
Men	66	rural	elementary	married	none	low		WOBASZ II
Men	71	rural	elementary	married	none	high		WOBASZ II
Men	39	rural	elementary	married	none	high	0	WOBASZ II
Men	38	rural	elementary	single	none			WOBASZ II
Men	27	rural	secondary	single	occasionally	low	0	WOBASZ II
Men	55	rural	secondary	single	none	high		WOBASZ II
Women	51	rural	elementary	married	none	low	0	WOBASZ II
Women	29	rural	secondary	married	2-3/week			WOBASZ II
Women	56	rural	elementary	married	none			WOBASZ II
Women	36	rural	university	married	occasionally	low	1-14	WOBASZ II
Women	57	rural	secondary	married	occasionally			WOBASZ II
Women	48	rural	secondary	divorced	occasionally	low		WOBASZ II
Women	54	rural	elementary	widowed	none	low	0	WOBASZ II
Women	48	rural	secondary	married	occasionally	moderate	1-14	WOBASZ II
Women	73	rural	elementary	married	none	moderate		WOBASZ II
Women	60	rural	elementary	married	2-3/week	high		WOBASZ II
Women	70	rural	elementary	married	2-3/week			WOBASZ II
Women	31	rural	secondary	married	2-3/week			WOBASZ II
Women	40	rural	secondary	married	occasionally	low	0	WOBASZ II
Women	44	rural	secondary	married	none	high		WOBASZ II
Women	26	rural	secondary	single	2-3/week			WOBASZ II
Women	50	rural	secondary	married	7/week	high	1-14	WOBASZ II
Women	67	rural	elementary	married	7/week	high		WOBASZ II
Women	61	rural	elementary	married	7/week	high		WOBASZ II
Women	55	rural	elementary	widowed	none	low	15-29	WOBASZ II
Women	54	rural	secondary	married	none	moderate	1-14	WOBASZ II
Women	47	rural	secondary	married	2-3/week	moderate	0	WOBASZ II
Women	41	rural	university	married	4-6/week	low	0	WOBASZ II
Women	54	rural	university	married	occasionally	low	1-14	WOBASZ II
Women	36	rural	elementary	married	none	high		WOBASZ II
Women	63	rural	elementary	widowed	occasionally	high		WOBASZ II
Women	20	rural	secondary	single	none	moderate	0	WOBASZ II
Women	44	rural	university	married	2-3/week	moderate	0	WOBASZ II
Women	20	rural	secondary	single	occasionally	high	0	WOBASZ II
Women	44	rural	elementary	married	2-3/week			WOBASZ II
Women	66	rural	secondary	married	2-3/week	moderate	0	WOBASZ II
Women	36	rural	university	married	2-3/week	high		WOBASZ II
Women	57	rural	elementary	married	none	high		WOBASZ II
Women	30	rural	secondary	married	occasionally			WOBASZ II
Women	47	rural	secondary	married	none	low	1-14	WOBASZ II
Women	28	rural	secondary	married	occasionally			WOBASZ II
Women	75	rural	elementary	married	4-6/week			WOBASZ II
Women	42	rural	secondary	married	7/week	moderate		WOBASZ II
Women	22	rural	university	married	occasionally		0	WOBASZ II
Women	32	rural	university	married	occasionally	high	0	WOBASZ II
Women	23	rural	secondary	single	7/week	moderate		WOBASZ II
Women	52	rural	secondary	married	none			WOBASZ II
Men	51	small urban	secondary	married	none	high	0	WOBASZ II
Men	31	small urban	secondary	married	occasionally	high	0	WOBASZ II
Men	21	small urban	secondary	single	4-6/week	high	0	WOBASZ II
Men	35	small urban	university	married	occasionally	low	0	WOBASZ II
Men	60	small urban	secondary	married	none	moderate		WOBASZ II
Men	55	small urban	secondary	married	7/week	low	0	WOBASZ II
Men	44	small urban	secondary	married	none	moderate	0	WOBASZ II
Men	73	small urban	secondary	married	none	high		WOBASZ II
Men	27	small urban	secondary	married	2-3/week	moderate	0	WOBASZ II
Men	42	small urban	secondary	married	7/week	low	0	WOBASZ II
Men	25	small urban	university	married	2-3/week	moderate	0	WOBASZ II
Men	50	small urban	secondary	married	none	high	0	WOBASZ II
Men	57	small urban	secondary	married	2-3/week	high	0	WOBASZ II
Men	41	small urban	university	married	occasionally	low	0	WOBASZ II
Men	36	small urban	university	married	occasionally	low	0	WOBASZ II
Men	38	small urban	secondary	married	2-3/week	high	0	WOBASZ II
Men	53	small urban	secondary	married	7/week	low		WOBASZ II
Men	69	small urban	secondary	married	none	low		WOBASZ II
Women	55	small urban	secondary	married	none	low	0	WOBASZ II
Women	34	small urban	secondary	married	none			WOBASZ II
Women	32	small urban	university	married	2-3/week	low	0	WOBASZ II
Women	58	small urban	secondary	divorced	7/week	low	0	WOBASZ II
Women	52	small urban	secondary	married	occasionally	high	0	WOBASZ II
Women	35	small urban	secondary	married	2-3/week	low	0	WOBASZ II
Women	32	small urban	university	married	4-6/week	high		WOBASZ II
Women	54	small urban	secondary	married	occasionally	moderate	0	WOBASZ II
Women	40	small urban	secondary	divorced	2-3/week	high		WOBASZ II
Women	65	small urban	secondary	married	7/week	low		WOBASZ II
Women	30	small urban	university	single	occasionally	low	0	WOBASZ II
Women	64	small urban	secondary	widowed	2-3/week	low		WOBASZ II
Women	33	small urban	secondary	single	2-3/week	high	0	WOBASZ II
Women	63	small urban	secondary	married	none	high		WOBASZ II
Women	45	small urban	university	married	2-3/week	moderate		WOBASZ II
Women	31	small urban	secondary	married	none	high	1-14	WOBASZ II
Women	38	small urban	secondary	married	4-6/week	high		WOBASZ II
Women	35	small urban	university	married	none	low	0	WOBASZ II
Women	65	small urban	university	married	none	low	0	WOBASZ II
Women	54	small urban	university	married	7/week	low	1-14	WOBASZ II
Men	49	small urban	university	married	7/week	low		WOBASZ II
Men	32	small urban	secondary	married	occasionally	high	1-14	WOBASZ II
Women	50	small urban	secondary	married	none	low	0	WOBASZ II
Men	58	small urban	secondary	married	none	high		WOBASZ II
Men	46	small urban	secondary	single	none			WOBASZ II
Women	20	small urban	secondary	single	occasionally		0	WOBASZ II
Men	38	small urban	secondary	married	occasionally	moderate		WOBASZ II
Women	33	small urban	secondary	married	none	low		WOBASZ II
Women	49	small urban	secondary	married	occasionally	low	0	WOBASZ II
Women	74	small urban	elementary	widowed	none	high		WOBASZ II
Women	35	small urban	secondary	married	2-3/week	low	1-14	WOBASZ II
Women	35	small urban	university	married	occasionally	low	0	WOBASZ II
Women	64	small urban	secondary	married	none	high		WOBASZ II
Men	55	small urban	university	married	occasionally	moderate	0	WOBASZ II
Men	31	small urban	university	single	occasionally	moderate	0	WOBASZ II
Men	34	small urban	secondary	single	occasionally	moderate	0	WOBASZ II
Women	62	small urban	secondary	married	none	moderate		WOBASZ II
Men	64	small urban	secondary	widowed	none	high		WOBASZ II
Men	74	small urban	secondary	married	none	moderate		WOBASZ II
Women	27	small urban	secondary	married	occasionally			WOBASZ II
Women	43	small urban	secondary	married	4-6/week	moderate	0	WOBASZ II
Women	69	small urban	elementary	married	none			WOBASZ II
Men	48	small urban	university	married	none	low	0	WOBASZ II
Women	29	small urban	university	single	2-3/week	low	0	WOBASZ II
Men	58	small urban	secondary	married	occasionally	low	0	WOBASZ II
Men	31	large urban	secondary	single	7/week	moderate	0	WOBASZ II
Men	54	large urban	secondary	married	7/week			WOBASZ II
Men	40	large urban	university	married	none	low	0	WOBASZ II
Men	48	large urban	secondary	married	none	high		WOBASZ II
Men	29	large urban	university	married	2-3/week	low	0	WOBASZ II
Men	50	large urban	secondary	married	4-6/week	high		WOBASZ II
Men	59	large urban	secondary	married	none	high		WOBASZ II
Men	30	large urban	university	married	occasionally	low	0	WOBASZ II
Men	44	large urban	secondary	married	7/week	high	1-14	WOBASZ II
Men	23	large urban	university	single	none	low	0	WOBASZ II
Men	65	large urban	secondary	single	none	moderate		WOBASZ II
Men	44	large urban	secondary	married	4-6/week	high	0	WOBASZ II
Men	34	large urban	secondary	married	none	high	0	WOBASZ II
Men	55	large urban	secondary	married	none	high		WOBASZ II
Men	74	large urban	secondary	married	occasionally	high		WOBASZ II
Men	43	large urban	secondary	married	2-3/week	high	0	WOBASZ II
Men	20	large urban	secondary	single	2-3/week			WOBASZ II
Men	29	large urban	secondary	married	occasionally	high	15-29	WOBASZ II
Men	41	large urban	secondary	married	none	high	0	WOBASZ II
Men	67	large urban	secondary	married	4-6/week	low		WOBASZ II
Men	72	large urban	secondary	married	7/week	low		WOBASZ II
Men	33	large urban	secondary	married	none	high	0	WOBASZ II
Women	63	large urban	secondary	widowed	7/week	high		WOBASZ II
Women	60	large urban	secondary	divorced	7/week	low		WOBASZ II
Women	61	large urban	secondary	single	none	low		WOBASZ II
Women	41	large urban	secondary	married	7/week	low	0	WOBASZ II
Women	54	large urban	secondary	married	none	moderate	1-14	WOBASZ II
Women	59	large urban	university	married	none	moderate	15-29	WOBASZ II
Women	70	large urban	elementary	widowed	4-6/week			WOBASZ II
Women	60	large urban	secondary	married	none	low		WOBASZ II
Women	54	large urban	secondary	single	2-3/week	low	0	WOBASZ II
Women	74	large urban	elementary	married	none	moderate		WOBASZ II
Women	71	large urban	elementary	single	none			WOBASZ II
Women	55	large urban	secondary	married	occasionally	low	0	WOBASZ II
Women	52	large urban	secondary	divorced	2-3/week	moderate		WOBASZ II
Women	48	large urban	university	married	7/week	low	0	WOBASZ II
Women	62	large urban	secondary	married	7/week	low		WOBASZ II
Women	28	large urban	university	married	occasionally	low	0	WOBASZ II
Women	69	large urban	secondary	married	occasionally	low		WOBASZ II
Women	35	large urban	elementary	married	2-3/week	high		WOBASZ II
Women	65	large urban	university	married	4-6/week	low		WOBASZ II
Women	39	large urban	secondary	married	none	low	0	WOBASZ II
Women	32	large urban	university	married	4-6/week	low		WOBASZ II
Women	23	large urban	university	single	occasionally		0	WOBASZ II
Women	56	large urban	secondary	married	7/week	moderate	0	WOBASZ II
Women	45	large urban	university	married	none	low	0	WOBASZ II
Women	32	large urban	secondary	married	none	moderate	0	WOBASZ II
Women	23	large urban	secondary	single	2-3/week		0	WOBASZ II
Women	28	large urban	university	married	occasionally	low	0	WOBASZ II
Women	27	large urban	university	married	occasionally			WOBASZ II
Women	67	large urban	secondary	married	7/week	high		WOBASZ II
Women	59	large urban	elementary	divorced	none	low		WOBASZ II
Women	58	large urban	secondary	married	none	low		WOBASZ II
Women	24	large urban	university	single	occasionally		0	WOBASZ II
Women	31	large urban	university	married	2-3/week	low	0	WOBASZ II
Women	51	large urban	university	single	none	low	0	WOBASZ II
Women	48	large urban	secondary	divorced	none	low		WOBASZ II
Women	68	large urban	elementary	single	none	high		WOBASZ II
Women	40	large urban	secondary	single	7/week	low	0	WOBASZ II
Men	62	large urban	secondary	married	2-3/week	high	0	WOBASZ II
Men	49	large urban	secondary	married	none	high	0	WOBASZ II
Men	63	large urban	university	married	7/week	low		WOBASZ II
Men	54	large urban	secondary	divorced	7/week	high		WOBASZ II
Men	48	large urban	secondary	married	4-6/week	low		WOBASZ II
Men	43	large urban	secondary	married	4-6/week	low	0	WOBASZ II
Men	33	large urban	university	single	none	low	0	WOBASZ II
Men	37	large urban	university	married	occasionally	low	0	WOBASZ II
Men	68	large urban	secondary	married	4-6/week	high		WOBASZ II
Men	64	large urban	university	married	none	low	15-29	WOBASZ II
Men	22	large urban	secondary	single	none	low		WOBASZ II
Men	61	large urban	secondary	married	2-3/week	high		WOBASZ II
Men	63	large urban	university	married	4-6/week	low		WOBASZ II
Men	75	large urban	elementary	married	none	high		WOBASZ II
Men	59	large urban	secondary	married	2-3/week	moderate	0	WOBASZ II
Women	75	large urban	secondary	married	7/week	high		WOBASZ II
Women	56	large urban	elementary	divorced	7/week	low		WOBASZ II
Women	62	large urban	secondary	married	4-6/week	low		WOBASZ II
Women	20	large urban	university	single	occasionally		0	WOBASZ II
Women	43	large urban	university	married	occasionally	low	0	WOBASZ II
Women	47	large urban	university	married	2-3/week	low	15-29	WOBASZ II
Women	72	large urban	elementary	widowed	none	high		WOBASZ II
Women	47	large urban	university	married	2-3/week	moderate	0	WOBASZ II
Women	53	large urban	university	married	2-3/week	moderate	1-14	WOBASZ II
Women	49	large urban	secondary	married	none	low	0	WOBASZ II
Women	57	large urban	elementary	married	none	high	0	WOBASZ II
Women	28	large urban	secondary	married	none	moderate	0	WOBASZ II
Women	26	large urban	university	single	2-3/week	low		WOBASZ II
Women	42	large urban	university	married	none	moderate	0	WOBASZ II
Women	43	large urban	secondary	single	occasionally	low		WOBASZ II
Women	50	large urban	university	married	4-6/week		0	WOBASZ II
Women	70	large urban	secondary	widowed	none	low		WOBASZ II
Women	61	large urban	university	widowed	7/week	low		WOBASZ II
Women	32	large urban	university	married	2-3/week	low	0	WOBASZ II
Men	31	large urban	university	single	4-6/week	low	0	WOBASZ II
Men	71	large urban	secondary	married	none	high		WOBASZ II
Men	49	large urban	secondary	married	2-3/week	low		WOBASZ II
Men	40	large urban	secondary	married	occasionally	moderate	>=30	WOBASZ II
Men	63	large urban	secondary	married	2-3/week	high		WOBASZ II
Men	58	large urban	secondary	married	7/week	high	0	WOBASZ II
Men	63	large urban	secondary	married	7/week	low	0	WOBASZ II
Men	34	large urban	university	married	2-3/week	low	0	WOBASZ II
Men	52	large urban	secondary	married	occasionally	high	0	WOBASZ II
Men	36	large urban	secondary	married	occasionally	low	0	WOBASZ II
Men	54	large urban	secondary	married	2-3/week	moderate	0	WOBASZ II
Men	31	large urban	university	single	occasionally	low	0	WOBASZ II
Men	51	large urban	secondary	married	7/week		0	WOBASZ II
Men	56	large urban	university	married	none	low	0	WOBASZ II
Men	45	large urban	secondary	married	2-3/week	moderate	0	WOBASZ II
Men	65	large urban	university	divorced	none			WOBASZ II
Men	67	large urban	secondary	married	2-3/week	high		WOBASZ II
Men	48	large urban	university	single	none	moderate	0	WOBASZ II
Men	34	large urban	secondary	single	none	low	0	WOBASZ II
Women	60	large urban	secondary	married	occasionally	low		WOBASZ II
Women	52	large urban	secondary	married	none	high	1-14	WOBASZ II
Women	66	large urban	university	widowed	2-3/week	moderate		WOBASZ II
Women	27	large urban	university	married	2-3/week	low	0	WOBASZ II
Women	62	large urban	secondary	married	none	low		WOBASZ II
Women	53	large urban	secondary	married	7/week	high		WOBASZ II
Women	34	large urban	university	single	4-6/week	low	0	WOBASZ II
Women	45	large urban	university	married	occasionally	moderate	0	WOBASZ II
Women	62	large urban	secondary	married	2-3/week	high		WOBASZ II
Women	48	large urban	secondary	married	occasionally	low	0	WOBASZ II
Women	64	large urban	secondary	widowed	none	low		WOBASZ II
Women	24	large urban	university	single	2-3/week		0	WOBASZ II
Women	47	large urban	university	married	occasionally	low	0	WOBASZ II
Women	49	large urban	secondary	married	occasionally	low	0	WOBASZ II
Women	52	large urban	secondary	married	occasionally	low	0	WOBASZ II
Women	55	large urban	secondary	married	2-3/week	moderate		WOBASZ II
Women	61	large urban	elementary	married	none	high		WOBASZ II
Women	60	large urban	elementary	widowed	none	low		WOBASZ II
Women	20	large urban	secondary	single	7/week	high		WOBASZ II
Women	50	large urban	secondary	married	2-3/week	low	0	WOBASZ II
Women	53	large urban	secondary	married	occasionally	low		WOBASZ II
Women	40	large urban	secondary	married	none	low		WOBASZ II
Women	58	large urban	secondary	married	none	low		WOBASZ II
Women	35	large urban	university	married	4-6/week	low	0	WOBASZ II
Women	38	large urban	university	married	4-6/week	low	0	WOBASZ II
Women	21	large urban	university	single	occasionally	low	0	WOBASZ II
Women	61	large urban	secondary	widowed	2-3/week	high		WOBASZ II
Women	51	large urban	secondary	single	occasionally	high	0	WOBASZ II
Women	37	large urban	university	married	none	low	0	WOBASZ II
Women	33	large urban	university	married	occasionally	low	0	WOBASZ II
Women	63	large urban	secondary	divorced	7/week	low		WOBASZ II
Women	65	large urban	secondary	widowed	7/week	moderate		WOBASZ II
Women	63	large urban	university	widowed	7/week	low		WOBASZ II
Women	69	large urban	secondary	widowed	occasionally	low		WOBASZ II
Women	26	large urban	university	married	none	low	0	WOBASZ II
Women	62	large urban	university	divorced	none	moderate	15-29	WOBASZ II
Women	55	large urban	secondary	married	7/week	low		WOBASZ II
Women	58	large urban	university	married	2-3/week	moderate	0	WOBASZ II
Women	47	rural	secondary	married	7/week	low		WOBASZ II
Men	27	rural	university	married	none	high	0	WOBASZ II
Men	38	rural	university	married	2-3/week	low	1-14	WOBASZ II
Men	27	rural	university	single	7/week	moderate	1-14	WOBASZ II
Men	46	rural	secondary	single	7/week	low	1-14	WOBASZ II
Men	35	rural	elementary	married	occasionally			WOBASZ II
Men	67	rural	elementary	married	2-3/week	high		WOBASZ II
Men	64	rural	secondary	married	4-6/week	high	15-29	WOBASZ II
Men	47	rural	secondary	married	4-6/week	low		WOBASZ II
Men	54	rural	secondary	married	2-3/week	low	0	WOBASZ II
Men	62	rural	elementary	widowed	none			WOBASZ II
Men	57	rural	secondary	married	7/week	high	1-14	WOBASZ II
Men	47	rural	secondary	married	occasionally	high	0	WOBASZ II
Men	56	rural	secondary	married	occasionally	low	0	WOBASZ II
Men	61	rural	secondary	married	none	high		WOBASZ II
Men	58	rural	secondary	single	7/week			WOBASZ II
Men	35	rural	secondary	married	2-3/week	low	0	WOBASZ II
Men	51	rural	secondary	married	none	low	0	WOBASZ II
Men	23	rural	secondary	single	4-6/week	high	0	WOBASZ II
Men	54	rural	university	married	7/week	moderate		WOBASZ II
Men	54	rural	elementary	single	none	high		WOBASZ II
Men	58	rural	university	single	occasionally			WOBASZ II
Men	25	rural	secondary	single	2-3/week	high	0	WOBASZ II
Men	38	rural	secondary	married	none	high		WOBASZ II
Women	51	rural	secondary	married	7/week			WOBASZ II
Women	36	rural	university	married	none	low	0	WOBASZ II
Women	38	rural	secondary	married	none	low		WOBASZ II
Men	50	rural	secondary	married	occasionally	high	0	WOBASZ II
Men	48	rural	elementary	single	occasionally	moderate	0	WOBASZ II
Men	56	rural	secondary	married	7/week	low	0	WOBASZ II
Men	65	rural	secondary	married	7/week			WOBASZ II
Men	24	rural	university	married	7/week	moderate		WOBASZ II
Women	55	rural	elementary	married	7/week	high	1-14	WOBASZ II
Women	56	rural	secondary	married	7/week	high		WOBASZ II
Women	63	rural	secondary	widowed	none	low		WOBASZ II
Women	53	rural	secondary	married	4-6/week	high	1-14	WOBASZ II
Women	48	rural	secondary	married	2-3/week	high	0	WOBASZ II
Women	63	rural	secondary	married	4-6/week	high		WOBASZ II
Women	27	rural	university	married	2-3/week	low	0	WOBASZ II
Women	32	rural	university	single	occasionally	low	0	WOBASZ II
Women	53	rural	university	married	none	low		WOBASZ II
[truncated: 16,301 more rows]
